# Supplementary material for: Hidden variation in polyploid wheat drives local adaptation
Source: Genome Res. 2018 Sep;28(9):1319–32. doi: 10.1101/gr.233551.117 (PMC6120627; doi:10.1101/gr.233551.117)
Supplement: Supplemental Material [file supp_gr.233551.117_Supplemental_File_S1.txt]

Probe-name	Probe-sequence
CONTIG00001_1-1191-120	CCTGACTGAGGAAGATGGTCTACAGGACCTCCCGCACCTCATGTCGGAGTGGACGGTGGCGACAAACACTTGTCTTCCCGCAGATAGCTAATTAGCTATGGCCGGCTCGGTCGAATTCGC
CONTIG00001_1249-3836-1480	GAAACATACAAGAACAGTTGGGTACTCATATAGGAACAGTTTAATGCTCGAACACCCCAATAATTTGGGTGATCCAAATTATTGGCCGTCATCCAAAGATGCACCCATGCACACGGTCAA
CONTIG00001_13678-16070-760	TTATTTCTATTTGATTTTCCTAACTGTGTTTCATCATCAGCTCAAGGTTTAAGACTAGAAGGTTGGTAACCACATCTGCGAAAATAAGCCTTGACGATGGTACATTCTCATCTTATGAAA
CONTIG00001_16357-19868-1720	CAGGTATAACATATTTCAGTTCCTTCTCCCTCAGATCATACTCCTTTCCCTTAATTAGTTAACAAGGCCATGGAAGTCTTCATCTGATTCAAAACTTAGATGCTGAATTCCATCCTTTAC
CONTIG00001_20160-20596-120	CCCGCCTTTCGCACCCTTGGGCTGCCCCCAGTGCCGAGAACCAATAGGCCAGCTAAAACTGACCTCCATCGTCCCGTCCTGCGGCACCAGGCGCGAGACGGGCTCGGTCCTGCTGGCGGG
CONTIG00001_20682-21721-600	CTGCATTTTTGTTTTATGAATGTCTGTATCGAGGGTAATGTGTATGCGCTGTCTGACTATGTGACAAACAAATTCTTATTTCCCCCCTTGTTTTACACTAATCTTACCGTGTGTTTACCA
CONTIG00001_3888-7491-3160	ATAGTTGTTAACCATAGGATGGATTGTTAGCATAATCTTGATTAGTGTCAAGTCTGATTGGTGTCTAAGTTGTAGTTAAGTTAGTTTCCATTTATTAGGAATACATGGTCACGTGTAGTA
CONTIG00001_7562-8929-560	TTTCAGGGTTCATATAAACTCCAAGTTGGCATATCTGCTCAAGAGGCTGGTGCAAGAGACATCCGTGAAAATCCATATAGTAGTTACTCATACAGTGATGTCCCAACTCCGTCATTACCT
CONTIG00001_9399-13587-680	AATACGCGGAGTCGATCTTTTCACTTTGGCTGCTAACATAAAAATATATTTTGGTTGTCGTGTTGATATGTCACTAGATCATTAGTATTTTTAGTGTTCTATCCTAAAATATAATTGAAG
CONTIG00002_1-1170-600	GCCAATGATGTGGCAACGGGCGCCATTGCCTGCATGCTCCCCAAGCTAGTCCGGCTCCTCAACAAGGAGTACAAGCTGCAGGCAATCATCAACAACGATGTCAAGTATATCTCTCAGGAG
CONTIG00002_1236-9882-6560	ATCGAAGAAGTTGCAGAGTAGCTCAAACCCGGTCTTAATATTTATCATTACTCTCTCATTGCTGCAGCAGTGCAGTATCATCCAGGTTGTGTAATAATTTCTTCGAACAGTCGCACGTTT
CONTIG00002_14560-15641-640	AACATGTAGATCTTGTGCAGGTGATTTGAATTAGTACGTAAATTCATGATAAAGGTTGAGTAGCTTTACGTACGCAGTTCATGGCAGTCTTGATGAGTTTGACATCGTCAAAGCTAAGGC
CONTIG00002_15723-16413-280	ATTATGCAAACAAGTGAAGTGTTGGAACTTACTAGAATACTGCGTAAGCGTGGCAAACGGGCAATTAGTTCTGTTTCAATGCCGGCACGGAAGACGGGCAGGTTCACGGGCGTGCCGAGC
CONTIG00002_16470-17444-520	TCGTAAGCGACCATCAATAGATCCACGCGAGGAGCCGCTCGTCCTCGTCGGGCACCATTGGTAACCCATGCCGGCGGCGGACGGAGCTCTCCACAGCCTCCCACTCCCTTGCCCGCTGCT
CONTIG00002_17493-19145-120	GGTCAGTCCATGCGTTTGAGGTCTGTTTTAGGCGTTCGTCTGAGTCAAAAAAATGTGACCGAACATTGACCGGGCAGCCCGCCCAGACGTTTGAGACGGGTTTGAGAGGTTCGGCTGCAG
CONTIG00002_19296-19659-120	GAAAGCTCATATGATCTGAAAAAGTAATGGATACGTTGGGGCTACTTTAGTGTGTGCGGACCCCAAGACAGATGTGTGATCAGGATTCCGACAAGCGTCGGCGCCGAGTACTCCTATACA
CONTIG00002_9952-14409-3560	AGGAACATGGACGACTTACTTGTGGTTGGCCATAGATGCTAGGTGCCATGAAGGCAACTGGGTGCCCACATAACGTCATATGTTCAACGGGTCCAAGAGCATTTGAAAGTATGATGGTTG
CONTIG00003_14871-16545-720	CTTGAATTCTAGTATTCCCCATGTTCCAAATTGGGTGGCTCCCTTATCAACCTCCAGAATTACGCCTTGAATTGGTGAGAGCTGAGCAGGAAGATTTATATATCCTTGGAGGCTTACCTG
CONTIG00003_16980-18841-520	CAGAGTGGGCAAATAAGACGTGGTGGAAGGAGCCAGGTTCCGGGAGAGGTGAGGGCTGCCGCGGAGGAAAGCCGGCGGGAGGAGATTACCAGGTTCTGGGAGACAGCTGCGAGGCACAGG
CONTIG00003_1793-5934-2200	CAGTTGCACTTGGGAGGTGCTGTTATCTGATCATAGCATTGTCCAAGTGCAACTACCACTGATCGTAGCACCACCCAAGTGCAACTGACAATGCTCATTGCAATTGCACTTGGGAGATGC
CONTIG00004_1-445-160	AATCAAGGTCTATTTGGTTTATGTAGTTTTACGGTTTGAGGACCAAAATTGGCAGCTCACAGAAGAGAGCCCACAAACCCGAGCGGTAAAAGAGAATATTCCCCGATATTCTCCTTCACC
CONTIG00004_13516-17529-1080	GCCACACATGCAATGTTCTATGACGAATAAGTTTTTTTTTTCGAATAAGCACGAGTGTGTATACTATATATTAAAGAGAGGAGTGGGGTAAAGAGCCCTTTCACGTTGGTGTTACATGTT
CONTIG00004_17594-18060-200	CAAAATTATTGAGCTCCCTGGGGATTTGAAGTGAAATCTCCTTGATCTTTGGAAGGTGTTTGATGCCAGTAATCCGTACAGAGTCTTGGAAGGTGAAATGTAAATATATCTCTGCAATGT
CONTIG00004_562-2414-1080	GGGGCAGCAGCCACCAGCGCCGCCGTGCCCCACGAAGCGCTGCGCCCCCGAACGACGAGGCCGTCCGTCGCCCACCACCGCTCTAGAAGGAGAAGAGGCCCCGCCGCCGCCGCTGCCGGC
CONTIG00004_6233-8517-280	GTTTTTTCGTGAATAAACCTATCAACATGGGATCTAATTTTAAGTAAATGTATCTATGAAAATTGGATCACTAGACGGCATAAACATACCAACATAAACTCATAAGATCCGAATAGTCGG
CONTIG00004_8623-11960-1680	TGGTAGTGATGCTACAGCACTATTTCTCATGTCCAAAGTTTGCAAGCCTTGTATGTTCCCTATGGTTCTTGGGAGCGTGTAAATATAACTTTCACCTTTATATGAAGACAAAACATGGAC
CONTIG00005_1-441-120	ATTTGTTTTTCGGTTAATAAGATAGCCGTATACATCACTCTTAATGCAAAGGCTGGGGAGTTCCCCTTTCGAAAAAAAAAATAGCTGCTTGCTGTGGTTGGAGATTGTATGCCCGCGGGT
CONTIG00005_2776-3647-600	ACGGGCATCTTATGGTTCTGGGTGACGCAGATTCCCGTGGATATGGACGCTTAGAGTGTGGTTAATAATACAACGAACGGTCGGCTAGCTATAAGAAGTTGCCATGTCATATACGGTCAA
CONTIG00005_3722-5968-1120	CCATTCTCATTCTCAGCAGGGTTGGCGAGCTTAGGGTCCAGGTGCTCCTCGATGACCATTTCAAAGAAGGCGTCGAGCTGCCTGAAGACCCTCTCGCGGCGGGCCACGGAGCCACTGATG
CONTIG00005_442-936-240	CCCCAATACAAAAAAACAAAATCCCTAATTTCTCTACTCGTTCCTGTCTTCTTCCTTCGATCTGTCTTCTTCCTTCGCTCAAATCGGGAGGCAGAGAGGATCCCACCCTCCTGATGCAGT
CONTIG00005_6181-7144-640	CTAATATAAACCGCTTGCACTTCACATGCAATCGTAACGTCCAATCACAGCCCCTATGATTCACATGCAGTGGTCGAGGCTTTAAAAAGTACCACATGCATTACCGCTAATTACAGCAAC
CONTIG00005_7467-8386-240	CTTGTCGTCCGCGACGAGGACCAGGAGGCCGAGGCCGCCTACCAGGCGGCCATTAAGGAGAGCAAGGAGGAAGAGCGGCGGAGGGAGACGGATGAGGCGGCTTTCCAGGCTCCCATGGCG
CONTIG00005_8387-12852-920	AGGAGAACTAACTTAAATAAGCTCCTCTAGTGTGGGCTAATTTTTTGGGGTGGGTTAGATCCAACTAACCTAAACCAACCCATCATGTTTGAATACTTTTGGGTTATTTGAGCCCTAACT
CONTIG00005_937-2713-560	TAAGAGTGGATCCGACCTGTCAGAAAATGGCTTAAACCGCTAACAACGAGCGTTTTGTGTTTTTTGAAACAACCGACCCAGATTTGATAGTTATCAACGAAAAAAAATAAATTTGGTAGT
CONTIG00010_1-3692-2040	ATGTAGTCCGACGCCGGTCAAAGGGCTAGACTTGTCGGTCAAACAGGTATGGCTTCGGCCGCTGTGTGGTCTTTGGATGGCCCAAATCTCAAGAAAAGTTGCGTTTTGTTCTCATATATG
CONTIG00010_3746-15130-2480	TTTTGTTGTCACGACCAGAGTGTAAGGTGTGTTAGGCAGCACAACACCACACAATGGCAGCCTTAGGAAGGAGGACCCCACACTCTTGTCCATTAGCCTAAATGCAATGGGTTTATCGGT
CONTIG00015_1-3438-2400	CAAAGCAAAAAGAAAATACAATGAATAAGATAACTCACCAAAACACCACACAACGGGACACATCCTCTGACAGGAAAAAAGAGCTCACACATGGCCCTTACATGAGGTGAACAGCCAAGC
CONTIG00015_11825-12792-280	CAACTTGAACGCGCTAGCTAGCTACAAGCAAGAATTAACTCAAACTAATATGGAAACTAACCAAGCTCACCTCCTTGAGGATTTGTAAAACAGGTACAAATTCAGAAAAAATGACCTAGT
CONTIG00015_12871-14408-120	CATTCTAAAATATATCTCTATTTCACTGGATTTTAACACCTAGTAGTTTTGTACATGTACTACATTATTCTGTGAAAGTTAAAAATTACAATTGTTCTAAAGTTTGCGCAAATAACATCT
CONTIG00015_3439-7446-2800	CTCACACTCGCAATTTCGTGAAATCATGAACAATTTTAGAAATCATGAACATTTTTTAAACTTGTGCACACATTTAAAACCGTGAATATTTTTGACATTAGTGACACTTTTACAAATTTT
CONTIG00015_7591-11824-2320	TCATCATACAACAGAGAAAAGAGAGGCATGTTAGGAATTCTGGTCATCAATATGGTGGAGCATCCTTTTATTACGATATATACTACATGTGATTAATCTTCGTTACCACACCTAAACATG
CONTIG00016_13151-13877-200	GACTAGATTAAATTATGCCTATATATGATCAAATTATGCCTATATATGTATGGACTAGATCAAATTATGCCTATATATGATCTTTCTGCCAAGTTGTTGTTTTTATCTGCAGGGATCAGA
CONTIG00016_4325-10987-2680	GGTGATTATGATGCTGCCAGAACTTGTCATGGGGAATGCAAACTTAATAATATCCCATGCCTCCACATTCCATATATCATCAACGACAACAAAATACCTGTACATGGAATCACATGAGAT
CONTIG00019_13324-14058-360	CAACTCTAGCAGACCCCGCAAAACGCCCAGCCCGCAAAAATTCCGGCGAGTATGCGGGCTCGGTCCAATTTTCCGGCCAGAACAAAGCCTGCATACTCGCCCAGCCTGCAATTTTTTTTG
CONTIG00019_14059-14543-120	CTACGCCGGATCCTCCTCGTCCTCCGGCGCGGGCTTCCTCCCCGTGAAGAGGGAGTGGTCCGACGACGAGGAGGAGCCGGAGCCGCCGACGCCGTTCGCCTTCGTCCCAGTGAAGGAGGA
CONTIG00019_6088-11730-4240	CATCATCAAGTTGTGTGGTTGTTATTATTCTGCTGCAATAATCACCACGTGGAAAAGCACGGCTAATAATATTCCATACTGATGCGGTCCATAAATCATCAATTACAATGAAGTACCTAC
CONTIG00020_1-1925-640	AGACTAATGGTGTGGTAAAGAGCTTTCTTGAAGCCCATAAGAAACAGAAGAAAGCGGCCGAGTTTTTTGACAAGGAAATTGCAATACCAGAAGATTTAGAGCTTCTTGATAGTGTAGCAA
CONTIG00020_11275-13654-960	GCTTCCGGCCTGCGAGGGTCGATCGAGCGAAGAAGCTGCGCTGCCGAACGATCACTAAACTCCAGGATTTTTATCGAGAAGCTGGCTGCTGGTTTTGGGCTGTGGAGTCGAGGAGTTTGA
CONTIG00020_4464-5127-160	CTCAAGCCAATTTTGAAGAAGAGCAACTTAATTGGAAAAGGTTGCTTTGGTGAAGTTTACAAGGGCATTCTTGACAATAAACTAGTTGCAGTAAAGAAGCCGATTAATGGTTCTGTGCTA
CONTIG00020_5128-8370-3000	GGAACACGAAGACGCTGGTGTTTTGCGAGGCACAACTGCCGTCCTCTTTTCTTGTTATCTCTTATTTATACGGTCAAAAATATTGCCGTTTTGTTACAACAGAAAATAATGTAAACACAA
CONTIG00021_11584-12046-120	TTCCAAATAAAACAACATATGGACTTCTAACTTTGCAAGATAGCAAAACATTCTTACTACAATGAGAGAAAAAACTTACAGATTTTTTTGACAAACATAAATATACAAAACGAGATTTTC
CONTIG00021_12984-14427-280	GTGAGGGGGTAGGGGGCGCGCGGTCGCGTCGCGCTTCTCAGGCGAGCGTGACCTCTCTTCAACACGGGAGGCGATGCAGCGCACAGGTGGTGGAGGGAACCGGCCGACGGCGGACACCCA
CONTIG00021_1330-1780-160	TCCTAGATATTCTCCCATTCTATTTAACGATTTACATGCTTGATATCTTCTAAAATGAAATTTTGCGTTATAACTATTTGAACATATGTGTTTATACCGACGAGATATTTTAAACAAGAC
CONTIG00021_1781-11583-1960	GGATCACTGAATTTAGTGCCACACACCATGTTGGCATAGCTGGTGCCGGCTTCTAAGAAGGTTGAATCTGGGATGAGTTGAACACTACCAATGTTGTAGCTATCCGGCTGCTTGCTATAA
CONTIG00021_332-1329-640	GGATTTGAAGAGCTCGATCTCACGCTAGAGTAAGGGGGTATTGTTGTGCAAGGGGGGCGGTGCACGTGTTTCCTTCCATGCCTGCTGGTCACCGTGCACCGTGCTTGAGGTTGATGGAGT
CONTIG00022_1256-3395-560	TACTGATGAAAGATGTAATCTTAATTTTAATGAATAATATAAGGAGGCACTTTAAGCGGTCAAAATAAATCTGAGCATAATAACATGGAGTAAATGATGTATGTGCAATGCATATATTGT
CONTIG00022_3453-7416-1200	TCAATCCATATATTTTGTGTGGTTTCCACTCTCATTTCCCCGCGATCCAAAAGCCACAAGACTATTTCCCCTATTTCTTTTGTAGAATCCACTACTTTATTAAGTCTTAGTAATCTCATG
CONTIG00022_7869-8536-400	AGTCGTAGTTGTATTATCCAGCAGATAATAGGTTCTGTACGCCCATAGCTCACCTAATTCAGTAAAGCAAAGCATAGCAGTCAATAGGCTTTGTATTTGTATAGTCATAGTTGAACTTAG
CONTIG00022_8633-11855-960	TTCCAAATGGATAGACGAAAAGTTGATTGAGTGTTTCTATGTCACATCCATGGTTACTGCTGGAAGTCGATTGGCAGTCTTCATGTACCGATATCCTATTTTTATAGATTATGTAAGTGT
CONTIG00023_1-7786-4480	TAACGCACTCCTCGCGCCTGCATGCATGTTGGTCTATCTTAGAGCGATTGACGCAAAAATATTTAAAGTTTTAGGTTTGTCGGAAGTTCAAAATTTTAAGTTTAATCATCTACATATAAA
CONTIG00023_12026-14351-400	TAGCCAAATGATAAATAAAAATTGTGTTCAACGCTTTTGATCTTCATCGGACAAGAAGGTGGCTCAACAATCCAGCTATTGGACCTTGCTAACCTTGGTTAGTGACAGCTGGTACTGCGA
CONTIG00023_7787-9498-280	CGGCTTCCAGGCTGTGGTCGAGCGACTCAAGCGCGCTCTCGCGGACACGCTGGCGCACTACCTGCCCCTGGCGGGGACGCTGGAGTACGTGGCGGAGACCGGGGACGCCTTCGTGGACTG
CONTIG00023_7787-9498-440	ATGGATGTGCATCGTCTAGCTGGCGACGAGGCGCACGACACCCTCGCATTCCTGAGCCTCGTGCCGGAGCTCGATGCACGGGTGCTCCCGGCGCCCGTGCTGTCAGTACAGGCCACTCGT
CONTIG00023_9499-11194-720	GACGCCGTTTGTGATGCATTCAATAACGCAAACGGTAAAATTGTTAATATCGTCTGTAATGGCAATGCTATCACAAACGATTTAATGGGAAAAATTGTGTGTGATGTACGTATAAACGAA
CONTIG00024_1-3571-400	CCCAAGTCGTGCAGCTCGCAATCATCAATAGCACTTTTGAAGGCTTGCATATACTGAGATGGGCATGGATTCCCGCCTTCTTTCTCGTGCAAGAAGTGTATTTCATTAAGGTCATCTAAC
CONTIG00024_12333-13321-200	CTTGTGATGATGTTTTACGACAGGATTTCTTTGGCTCTACAAACAATGTCATTACCCAAGTTAATGTGCCGTTGATTCTTTTGGGTGCTTTCAACATGTACCATTATGATTTTGAGAAGA
CONTIG00024_13378-14275-280	GAAAGGAATGATAAATTCCATAGTCATGTCCAACTTGGTTGGATATGATTGGGATTCGATAGGTCTACAAAGCAGAAGGCAAAAGAGCATGGGTTCAGGACATTGTAAGTTGACGACAAC
CONTIG00024_3843-5449-760	ACCACATTTATTAATTTTTGTATTGGCCAACATCAACCTGTTGTAAAGCAAACAATGTATTTGCATGTAAACCCAAACAAAATGTCATTCACATGTTAATTTACCTAGAAGTCTAGGACA
CONTIG00024_6152-7324-400	CTGACTCGGGGCTCTTCGCGGTGGGTCTTTGCTGGTGTTGTTCCGGCCCCGGCGGCTACAGGCCCGCGTCTCTCCGATGCCCTTTGCCGCTGGCGTCCTCCACCGAGATGCTCCGGCCCG
CONTIG00024_7474-11589-480	GAAGAAGCAACATGCTGGCCATACAATCGCTATAGATAGTAGTCAAAGGGTGGATGGAGGGGGTGATTCACACCACCCAACTAGTTAGCCAAGAGCTGAAGGAGAACCATATACAATCAC
CONTIG00025_10521-11612-120	TTAATTTATTCCTATGTATTGTATATATGCTATAGGTTCTTCACTCAATTGCGGCCAATTCTCCGGGTGGAATGTTTCACACTAGCCCCGTTCCAGAAAGGCCAAACCTATCAACAGCCT
CONTIG00025_11711-14163-1640	TTGTTGTTAGCTGATTCTATTAAACATTAATTCCTACACATTTGTTTCTGAAGCATGCATCCATCATCTGGTATTTTGTCAAAGTTCCTCATCCCCGGGCCAAAAACAATGTTTTGACCT
CONTIG00025_2526-4104-560	AAGTGTTTTTTTAGGGATAGGGAGTATTTTATTAGGCGCATGGCTAGGGCCAGTCCTGAGATTTTAAGGGCCCGGCGCAAAACTAAATTTTGAGGCCCTTAATAATAATCAGCGCACATA
CONTIG00025_543-2469-1320	CAAGCCATGCAGAGCCGCGAACCTACCCATAGAGTCGTCGTTGCATCGTCATTTGAGATCGTCTCCTCAACAATACTTCCACCGTCCGGAGCCGCCGCCCCGACGTCCACCTCCCTGACC
CONTIG00025_5447-8558-1560	CAATGAAGAAACTAAGAAATATATTGAGCTACCTGATGGCACGTCTGTTTTTGGTAGACACATATACAAAGTGCTCTGCTTTGAATATATGGTCGGTAGAAGCTTAGACAAGCGTCTGTC
CONTIG00025_8972-10132-800	ACCCTGGGCGGGACGCATATAACCATGTATGTATCAAATCAGAGTTCATCCATCTAAATGGTGATCGCCTCATGAATTAGTTTAATTCATTCCTATGTGTTGTATACAAGCTAGGTCCTC
CONTIG00027_1-6110-2320	GATTCTGGAAATACCATGCCCTTAGCTTAGGAAGTGAATCAATGTAGACAGGTTTTTTAAATGATGGATCTAACTGAAGTGTGCTCACTGTACAACCATTAGATGGATTTTTCAAAGCAA
CONTIG00027_10474-13039-1040	TTTGGCTCCCTGTGTGTAGAGCCGCCAGTCTGCCGCAGAAGGCGGAAGATAGAAGGTCCCTGCTCGATTCGTAATCCTAAAAAAAAGTCTGCTCGATCAGAGCTTCTCAAACAAATAAAA
CONTIG00027_6163-10404-3440	GTCTTGCCTCCGGGGCGTGTGGCGCTATGTCGTTCTCGAGCTTCCCATCGATGCGTCGTTCGGTGCTCGCTGGCTTCCTCCCGAGCTTGCCGTCCATGGAGGACGGGAGCAGATAGCAGC
CONTIG00033_3193-8351-3800	AGGAAGGACCCGCAGAACCAGGAGGAAGACTCCAAGCAAGCCACAGCCATCAACACCACCGCTGGCACTACAATTATATTGGTCGAGGACCAATTCAAAGATATGATCCGCAAGATACTG
CONTIG00033_8403-13296-1320	GAAGAAAGAGGATTGATGCCGGATGTGCCGTTCCATCATCCGTTCATCATCATCGGCTCCCATCCCGTGGTGTGGTTTGCGTGTGCTCTTTGGTTTGCCGTTGTGTGTTACTGTCTGCCG
CONTIG00033_8403-13296-1200	AAGAAGCATTGAAGAAACACAAGAACAAACCCAAGTTTACATACAACAAACCGGAAACCAATACCAGGAAGCCGGAAACATACCAGAAAAGAAAGATCCTCCAAGATTCTCATTTTTGAG
CONTIG00034_1-13168-8640	CCGGCACACCCCCACGCTGGTGACGGGTGGACAGACCACTCATTCCTCTCCAGCCACCCTCCTAACGTTACCCCGTGCAACACCCCCACACGGCCTCTGGTGAGATCAGCGAGGAGCATG
CONTIG00037_1-1093-280	TATATCTTAGCCAGCAGAGGAGAACTAGGGCAGAGCAGGATCTAGAGGTGGGAAGGAGGAAGCTGCCGGTGTGCTGATCTGCATTCTATTTGAAAGCGGGTACGTATGATCTAAACTTGT
CONTIG00037_1157-13055-4800	GAACCATCATGTTCCTTGAGGTAGTGTAGAACGCAGAAGCCGCTTTCAGAACTATAGATTGAGCAAGTAGCGATCAATAGGGCATAAAGTTATAAAATTTTGATTTTTCTACAAGTCGTG
CONTIG00042_1-9563-3960	GATCAAGTCCAACATCGATCCATTGTGAGCATGTTAGAATGCACGCGTCTTACGTCCGCATGCGTGCCGGTTAGTGCACAAATATTCAAATACGTGTATATACATGGAGTGTGAATATTT
CONTIG00042_10831-11251-120	ATTTTTCTGAGTCATAGGATCCTCTTCTCCACGGAGAAGTATTCGGTCTTGCATAAATTTGTTGACACAGCGAAGCAGAAACTGGAGGCTGAATTTGGATCTGTACGCGGGTATGGACAT
CONTIG00042_11252-12389-360	TGCTGGAGTAGTAGACCAAAATAACAGGAGCCTAAAGACAAATAGTGGTGGTCAATCTGATCGTTCTTCAGAAGGTGTGGACTCAAACAATAATGGAACGGTGTGTACTGATCTTAACAG
CONTIG00043_7339-8021-240	GAGATGTTGTCGTCTCTTGACTCACCTACAATCATTTGGCACTGTATTTCTAGAAAGATTATTTTCTAAAATCCAAAATTCCGTTTTGCGAGCAAAATAAACAGACTGCATCTTTGCATC
CONTIG00043_8590-12025-2280	TGGATTAGAAAATTTACGGCTAGGATAAAAAGAAAGTTACGTAACAGAGTTGGTCCAGTAATTAAAAGGATCTGTCACGTCTACCAGTAGTAGAAAAAAATAGAAGACTCCACCTATGAA
CONTIG00044_1120-1492-120	TATATATGCACGTATAGTACTAGTGTTACTATTCATGATCCAGGGTGCAGGATAAGTTATTCTTCAGCTGAGGTAATCTTACGACCGTTTCATAAATAAATTACGTTTGAATACAGATAA
CONTIG00044_1566-4117-400	GAAAAAAACTGAAATGTCTTATACTGGGGAACGGAGGGAGTATAGTAGTATGAGTAGTTTCCAAAAGAATTAGTTGCTTGTTGTTGCGACAATAACGTGCAGAAATGAGTAAGTGGACAA
CONTIG00044_4551-7711-1320	CACAACAGTATTTGGCAAGACTACAGAAACACCGGAAGGCAGAGGAATTCAACCAATTGAAGGTAATTTCTCTTCAATAATTGCATCGCTACCGTCCATGGGCTTTCTTTCTTTCTTTCT
CONTIG00046_1042-9876-6000	CCTTGTGGTGCACCAGGTATGCAGTTATCATGCTCTGGACAGGACACCATCCTGTATCACCCAGTTCTTGGCTCCTGCAAAGTGACTGCAATATTTATAAGGATCTAGTCATAAACATCA
CONTIG00046_270-943-400	ATGTTCAAATTTCGGGTTCCATGGAGTAGTAATTTCCGGTTAATAATTACTATCATATTGACTTCATAATTAGCATTTCCATATAAAGGCCTAATTTCAAATTTTGCACCGGGCCCCCAG
CONTIG00047_394-782-120	TGCAGGTAATGCGAACACTAACAGGGGATATCATAATGTCAACTCAAATTAATTGCCCATTCATCATTGTGTCTTCTCTATAGCAATCTGAATTTGTCTCTTCTTGCGGTTATTTGATTG
CONTIG00047_843-7827-520	AACTACTCCCTAGCTAGGCCTCCGAGGAAGGTGGTGAAATCACCTTTGAGGAGGCCAGCGGTACTCCACGCTCTACCTTCTTTCTCCATGTTAGCAATCACGGCCGTAGCAGAAGGAATT
CONTIG00047_8591-12088-200	TATCAATAAGATGTCCATGCAGATAATATTTTGCTTTCATCACCTTAGCACACAAAGAGTCCGGAAAAACAAATAAGCGCCATGCTTGTTTGGCCAGAAGCGCTTGATTAAATAGCCTGA
CONTIG00049_1605-5323-2000	GTATTTCGGGTTATGACATGTGTATAACAAACTTCATATTAAAGGAACAACAAAGCAAGCAAGGGAAGCGTGCGATGGCATCACACGATAGTGCAAGCGTTCGGGTTCTCACCACTGAAT
CONTIG00049_5400-11724-6000	TTCATCTCTTTCATCACCGATTAAACCCAACTTGACCTGGCTCCTCTGTGCCTCATCCCAAATTCCAAATCCATACCATGATTTTAGTTGAGGATGTCTGCTTCTTCCTTACCAGCCGCC
CONTIG00054_245-754-240	CCGGGACGTGCTTGATAAACTCAAGACAATGAATCTCGTAGCTTGAGCTTGAACAGGTATTGTCCAAGAAGTTCCCAATGCCTTTCATTTCTATGAGTAACTTATCAGATCCAAACGTAC
CONTIG00054_2798-4353-680	CCTCCAGCCTAATTCACAATATGTGCTCTACATACTTACAACCCATGTGTTGAACTACCAGCCATCAGGCTCTCCTCGCAAGATTAAAGACAAGAGAACCCAACACATTGCGGAATTTAA
CONTIG00054_4726-5302-320	GAGCCTAGTCAGCGTTGATTCTGTATACAAACGAGATAAGCACTGTATTTACACGTCGAAGCCAAGTTTTTACACCAGTTCGATGTATGCCACAACTTGTAGCACTAAAGTGACCGTTTA
CONTIG00054_5386-7501-1520	ATTGGATGTCAAGATTGACGAAATGAAAGAAAATCTGAAATAGTGAACGCTAGAGAGTAGTTCAATGATTATGGTTAGGCATAGTGGGACACATGCCATGCTTCTTTTGATCTTCTATTG
CONTIG00054_7591-8918-1080	CAGTGGTGTGTCTGCCTGATCCTGCAACAAGTGTTCACTCTTTGATGAGTCTTCTAATCTACAATTTATGCCTGGTCCATCTTCATGTTTTACATGGCTGGTACCGTGAAACGGGTATCA
CONTIG00054_806-2648-1480	AACGGAGGACGAAGCAAATGAGGAGGTATGCGGGTGCGAGCACTTGCTCACCGGCGCCGATGCATGGGCCTCGGGTGGCATGCGTCAGCCAGCTGCAGCCTGGAGATGCAAAGATGCACT
CONTIG00054_9416-11600-520	GCGATCTACCATGCTACTGCCAAGCGCCAGCACAGGCGTACATGCATGTCCCGGAGCCATTCATGTTTGGCGATCGCAAGCTTCTGGCAGGTGCCGGGTTGAAAGCACTGGTACGATGGT
CONTIG00056_5421-6571-800	AACTATGCTAACTCTAGAATGTCCAATGAAACCAGGTACCTCATAGTCATCGATGATGTATGGACAATAGCAGCATGGGATGCAATCAGGTCTACGTTGCCAGATGGCAAGCCTGGCAGC
CONTIG00056_6628-11437-1800	GCTGAAAAGAGAAAATATTTGGGCGTTGGTGCGCCCGTGGCGGCGTTCGTCGCCGGCAAGACTCTGTGCTGGTCTCCTCCGGTTCATCTTCTACGTCCGCGAGAGAGAGAGGCCTGTGGC
CONTIG00056_897-5356-1680	GCCCAGTTAATTGCAGAAAACCGGATGAAAACCATTACAACTTGACGACGGAAGGCAACCAAGCCACAACCCCATGATGCAAGCGGACTACTCCTAAATCATGAGCCCACAAAACCACAA
CONTIG00057_1-4895-4320	AAAGTCCTCATTATAGCCATATAATATTCGAGATGTCCACCCCTACTATCTCTTGTCTATTTTATGCTTGAAAAAATATAAAGCATGTGATTGTTGTTGTATTTGTAGAGAAGAGGTAAT
CONTIG00057_10043-10863-120	TTTCGGAAAATGTTAGACTTGTTAGGTGTTAGTCTAAAATTAGATAACAAGCAGATTAAAATTAGCAAACCAACCACCTGAAGAAAAGCAGATACAGTAGATAACACACCAAAAAAAATA
CONTIG00061_134-904-440	GCGCCAGGGCCCCAAATCACTAGCTACCAGCCCCTCCCCGCTGCTCCAAACCCAGCCGCCGGCAAGAGCCACAGTGGCCGCGGGCCTTGCACCGCAGATCCAGGGCAGGTGGTCGTCGCG
CONTIG00061_1696-2409-240	ATGACACCCACAATGCAACAATTGGAACTGGGTCAAATCGAATTCATGATGCATTAAGTTATTCACCACTGCACCCTTGTACTAAATCGGCGACAAGTACTATAAATTGGAGGAAGTATA
CONTIG00061_2602-9302-5760	ACAAATGCAGGAAAAATAAAACATGTTATTATAATGACATGTCCTCCTGAATTCTATATGTCAGTGTAGAATATGGCATATCCCTTGATAGGGTATCCCAGTGAGGTGAGTTGATCGAAG
CONTIG00061_9706-11376-1080	TAGTTTTCACCCTGAAGAAAGTGTGAGTTTACCTAAAAAACAATTCCTTCAACAAGATCATTGCAAGGTACAACCAATAAAGGTCAGATCTTGGGTTTTCACACTTGAAATAGAGACTCG
CONTIG00062_1-894-480	GCCCCCCCAAATCAGTGGGGCTATCAATTTTTTGTTAAGGAGTAATATGGTAAACAGGAGTGTATGTGTGCTAATTGGAGCACTAGCATAGTGAGAAGACAATGGATGAGGATTCTCCAG
CONTIG00062_10027-10478-120	ATGTAAAGAAAGACACACCTTTATATTTGTTTCTTATCCAATCTTGTGAACACATCAAGGCCTCTAAGATTTCGGGGGTAAGACGACTACCGCGGTCACTTAGAACTCTACCACTACGAG
CONTIG00062_10549-11266-200	CCGGATTTGGTGATTTCTCTCTAACAGAGGTGGTTGAGCCGTGCGGTGCCTAGACGGACCGCGCAGCTCTCTGTGGTCCACTACTTTGTTTATAATGTCGTCTTCCTTAGGTGTATTGGC
CONTIG00062_7590-9338-160	TCGCCCAACCTCTGTACCACAGTGCGACAACCGGCCGACGAAGTCCGCCAGGCTGCCGGCCGGCAGATTCGCGCAGGTGCCACCTTCGCCGGCGCCGCTGAGCCACACGCAAGTAGTTTT
CONTIG00062_946-6193-4720	GCAGCACACTCAGAGGACCATCAAGCTCAGATCATTTACCATGTAACTTCGTCGGTACTTAATCCTACACCCTCATCCCTCGTCATAGACTCAATGCACCGTTACTTCGTTGAGAACCCG
CONTIG00062_946-6193-4840	CCATGCAAGGGGAGGAACGGCGAGCGTGTCCGGCTGAAGAAGATGCGAATCTTCAGCACGCTTGCGCGGTTGAGATTGTACACGGCCATCAAGTATGAGCTTCCCCTCGAGGTTAGTTCA
CONTIG00066_1-4345-3960	AAGCCCTGAACACAAACTCGAACAAGAAGTGTCATCATCCGCCGAGCGCCGCACCAGTGAGGACTAAAAAACCCTAACCTAAACTATTAACCGAAACGGATGCGCCGAGATTCCCCTCCC
CONTIG00066_4401-5435-640	AGATGAACCACATGCAATGGTAGCCGCCCCAAGGTTCGAGCCTCCGACGACCGCCCCGCGTGCGCCTCGCCGTCTGGTGTCATTGCTGGTACCTCCAACTGTCGGTGGTGCGTCACGCCT
CONTIG00066_5906-7780-1440	CGACTTCTGACTCTACCTAAAAAAGGGTACATGCCCTCTCGCCTTGTCTCAAAGGGCGCCATACCGTCGGCAGTCATAGTGCTCACCACAGAGTCGTGCCTCTGCCACCTCCTATTACGC
CONTIG00066_7839-11174-560	GAGCCTACAAACGATCCGGTGAGTGAGCTCCCTGTCGCTCGAGTGCTATAAAATGCCACACTCGTACTACTGTACACATTTTGTAGAAGACCCGTGCATATCTAACCGTGTGTGACCAAT
CONTIG00069_1-4103-2040	GAAACTGCTCCAAATTAATGCAGAATGCAAGTCGCTCCACTATCTTCGCGGCCTGGTTTCTCCTCTCTGTATTATGCATGCCTCTTGAATCCAACGTCTCTAGCAGTATCGGTAGTACAT
CONTIG00069_4402-7768-2240	GCTTCTAGAAGCTTCCTAGAACTGAGGGCTTCGCGCGAACTGGAGAAAATAAAAGGATTAAAACGAAGATAGTAGGACAAGCTCTATGCTAGGTTGCAAGCTACACATAGCAACTGTCAT
CONTIG00070_1-1613-600	CATCTTATTGGCAATGGTAGAGTTAGATTCAAACTCATACAACTATATCCATGTCGCATATTATGGTATGATGATAGTTATCTTTTCTGTCTAGAAAAAAAGTTATGAACTTGACTAGGC
CONTIG00070_5631-10992-800	ATCCGGTCCCTGGAAACAGGACCGCGAGGCTGGTCCGTCCGGTCCGGTCCGGACCGCCGGCCGCCGGTCCAAATGGCAGCTCGGTGAAGGACCGGACCGGCCCGGACCGTGTCCATCCTG
CONTIG00075_2010-3760-120	AGGATGTGAAATTGGAGGATGGATACGGCGTCGACTGGACCGACCAGTCAATCTAGGGTAATATAGAAACGTGGTGTAATGTTGCTATCACCAGTTAAATTTGACGAATGAGGCACTGAA
CONTIG00075_235-987-440	CAATGCTCAAAATTAAATTCTGGAACACATGGTTCTAAAAGGGCCAGGTGTTCAAGATTATCCCTGAAGGGATTAGTATTAGCTAGTCCCTGGTGCTGTCAGCTTTGAGCTGCTCAACCA
CONTIG00075_3878-5179-200	TCTGTTGAATAATTAATAAAAAATGATTGTGTGTATCACTAGATGTAGTCATGCAGAGGCTGAGGGTAATCGTCTTTTTCAAAAAAAGAAAATAATAAAGTTGGCACCATTTGGGGCCAG
CONTIG00077_2182-2864-320	AGTCTTTCTTGGAGGGGGTCACCATGGACGGTGACACTTTTCTCCATGTCCTGGCCACCAACAGTGATGGTGAGAAGTTGGAGGAAGATGGCCCCATGCGCAGGAAGGCAGTAAGTCTCC
CONTIG00077_2865-3476-200	TGGGTTTAACATACTGTTTTTCTATCTACATTCGTGAGATATATACTGCTTCCTCCGTCCCTATAAATATAAGTCTTTCTAGAGATTCCAATAGTGACTACGTATGGAGAAAAATGAGTG
CONTIG00077_3721-7508-1520	GACACAAAACCGGGCAGGCATAGAGTTTAGAGGCGGTACTTTTAGTTGCATTTGTTTCTCTTTCTCTCATATTGATTAGTTTAACTGATAGAAGCCACTTGTAGGTCTTACAGAGATGGT
CONTIG00077_8003-10752-1880	TTTACCATGTGATGCACAGATATATTTAATCTATTTGGTATGAGTAGACACTTGTCAGATCATGTCAATGAATATATAATTGATGATATGAAAAGCAATCAAATTTCATCTATCATTAAA
CONTIG00081_1-9918-8680	CGTGCATGCATTCGTCCCTGGATGGCAAGTCACTTTTTTGAAGTGTTGTATGGACATTCTCCTGGGCAATTTGGTATCTCTGCCACTGATACTTGTGTTGTGCCTGATCTAGACACTTGG
CONTIG00081_1-9918-8560	AGACTAATGGACAGTCTGAGTGAGTAAACCAATGTCTTGAGGCTTACTTGCGGTGCTTTACTCACGCATGTCCAGTGAAATGGGCGCGGTGGCTCTCTCTTGCGGAATACTGATACAATA
CONTIG00081_10016-10543-120	CCAGATAGCGTGATGTATTCCAAGCTACCTCAAGCCCCTCTTAGCATCCCAGATCATGCCATGGCGGCGGCAGCTACTGCTCTGCAAGTACTGATGACAGACGGTAACAACATTTTCGGC
CONTIG00082_5212-8364-240	CTCGTCAATAGATCAAACCGAGAGTTTTATTGACCATATTTGCACCCTTCCTTATATGGAGCACCTGGATCTGTCTTGTAATGGTTATCTTATAAGTATACCAGAGAGTGCTCGTTGCCT
CONTIG00085_1-8153-400	CTTGCTGTAGGAAGAGCAAGAGAAGAACCACTAGCACTGATCAGGAGTAAGCCTTTGGACTGTAACGGTGCAGATGAACCTTTTTTCTTGTGTAACAACATCATTCAGTATTGGGTACAT
CONTIG00085_8301-9381-840	ACCGGTTGGCGCAGGAGACAGCACAGAGAGGATTTCAGCTGCACGTGTAGCATAGAAAGGAAGAGCAGCAAGGTAAGCAAGGTGCAACGCGGGAAATGAACATGATCTAAAGCAAGCAGA
CONTIG00088_2099-10370-1480	TATTGGAGTAAAAGAGACTTTTATTTGTTATAGATAATTCATTATCAGTTCTTTTCTCATTTTTTTACCCCAGTGCTACCAACAGCAGGTGATATGGAGTTTGAGTGTTCCAGTTCACAA
CONTIG00089_1-10384-6920	CTTCCACTACGACGTCTCCTGGTTTCTCCTCCGGTGCCCCCGTTCTTCTTCCACTTCAGCAAGTGGTGATCCACCGGTTCCCTCCTCTGCTCTGCTCTACTGTACTGTCAATGTCTTTTC
CONTIG00093_1348-2123-120	CAGAACGCTGGAAACCATGTACGCCAGCTTCGGTCTGCTACTACTCCGGCCAAGCTCCCTTTGACTACATCGAGCTGCCATGCCCAGCTGGCTGTAGCGGGCGCACCACCATTACCACCC
CONTIG00093_2178-3650-280	CTGGTTTGGAAGTTAAAGGACCATTTCTATACTTTGGATATAGTTGAGGGACGGAGAATATACTTATCCCTTACAAATTGTTACCGCCACAAAATTAAAGCCTGCTTCCGGCGAAGAAAG
CONTIG00093_3651-4094-160	GAGGGTGCACGTGGTGGGCCAAGTACAGAAAAGGAGAGAGTGACAGGTGGGGGCGAGGGCGGACACAGACGGACGAGGAGGACGCGAAGACGTCCGCTTTCTGTCCGCTTTGACCCCAAA
CONTIG00093_4330-4884-160	TGATGGCCTGCGTATAGACGGAAGACGACCAGATCCGAGCAAATACACGTCCACACGTCCACCGATGATGCGAGATGCACCAGTGAAACGGGGGCTAAGCGGGGAGAATCTTATCTCATG
CONTIG00093_4947-9068-3200	CTTTTTATCAAACATCACGGACAATCAATCCTCATCGACTACATTAGTGAATTTCTCTAGCTTGCTGGCATACTACTTGAACTGGTAATGCTCATTTAGCTGACAGGGATATTTCTCAAA
CONTIG00093_573-1247-200	GCAGAGCGAGAAGAGGACGAGGGTGCCGGAGAGCGCCATGGCGGTGGCGGCGAGGGCGAGGCCGGCGTGGGAGCCGCCCAGCGCGGAGCCCGCCCCCGCCGAGGACGAAGACGACGACGA
CONTIG00093_9354-10301-400	TATCTCAACAGATCTTTTATCTTTAATAACCATCCCGAGAATCAAGGCGCTTGGGCAACTGGATAACCATGTTTTGGCCTCCTCATTTTTTGTGCACACTTATTAGCCTTCTCCTTATAA
CONTIG00096_1-444-200	GTAAATAGTATTAAGCTACTTATTTGGCATGAAAGTGAAATTAAATAGTTCATCATGAGCTAGTTAGCTTTCAAGCAGTAAAACTGAGGAGCTTAGAAATTGAATGGTTCCTGAACCGAG
CONTIG00096_1020-2009-720	AGCCCGTATTTTGCCCCATCAGCTGTTCAAGGCATGTCAGGTTGCAGAACCCTTTTGGTAGTGACATATCTGAATCAAGGATTAGGCACACCAACTGCCTCAGCTGAACAACACTGGACG
CONTIG00096_2062-4452-120	CAATCTGCGGAATTTCTTTTCCAAAGGTGTGTCTCCCTTGATAACATCCAATATAGTAACAAATTTCTTCGCTTGATAATTCGCACATAAGATCAAGCATTATATCATGGACACAGCAAG
CONTIG00096_4624-9852-1400	TCACAGCTCTCAACATGAACCAGGAGAGAGTCAACGACATCCTCCATGTCGTAAGACAGTTCCCTAACATCATTAGCCCAAAACTTGATCTGATCGTCGAGCTCATCCCGCAGCACCTCT
CONTIG00102_625-3423-2280	CCACACATGTGAGAACACGAAGAAAGAAAATATTTTGGCGCCGCGATAACTTGCGGCCTTTTAGGATATTTCCCATAGCTTTATATTAGACTGACACTGACACCCAAGATGACACAAGAC
CONTIG00110_1-4165-3160	TGGAGCAGACGCAGGCGCACTTCGACACCATTATGGCGAAGGAGCACCGACGCGCCATGTTCCGGCTGGCGCGGGAGGAGCAGCGCTACAATTTCACCCTCCTCGCATATCACTAGTTGG
CONTIG00110_4166-4599-120	TAAGCAACATCTGTCGCTATCCCTATTCAGTTGATGTAGGGGAGCGGAAAGTCTGGGCCTAATACCAAACAGACCTCGCAACCAAACATAACATCTAAGACTTGAGGTCCCAACCAGGAC
CONTIG00110_4888-9813-2640	TACTGAGCTTCAAAGCCTAATGACATTAGACGATAGAGATCAGGGAAAGGACATTTGGTTATATCCCTAGAAGAGCCCAGGATACTCTTCCATGAAGATGTATCACTCGATCAAACTAAA
CONTIG00114_1278-7187-4880	TAATTGCGCTCATGAAATTTGCTCAGTGCATGAAAAGCAAAACAAACAATATAACTTTATAAAATCTAGCTTACAAATTATGTCCAATATGTGTGTGATTTCTTGACCTTTTGTTTTTTT
CONTIG00114_453-1204-160	CACATTACGACTTGCCATTTGTAGTTTTGTGATGTGTAGTCGTCACATCATTCTCAAATTTGCGTCAACTTTGGTTAGAATGATATTTACCGAAACCATATAATGGTCTGTTATTTACCG
CONTIG00114_7283-9176-960	GAGAAGAGATATTAAAGACTGAAAAAGAGGGCACAAGACATGCTGAACTCCTCAAGTGGACCATACGTGCTTCTGACATTGCTTTGCTTGAGTGATTGGATGTGGGCCACTAATTATTAG
CONTIG00114_9280-9865-280	AAGCCCTAAAACCCTTTCGCCAGGGGCGTGAAATTTGGGATTAACAACGGGCGCTCCTCGCGGTTTTGGCTAGACCTTTGGATTGGCCACCAACCCCTATGGTCGGAGTTTCGCCAACTC
CONTIG00128_1-990-600	CGAGCCCTTGGGGTTGCACCTTTTTCATTTGAGTTAAATTATTTAATTTACATTGTTAGTGCAAAAGGGATATAGAACTTTTGGTTAGGCGTGCATGTGGGTTACCTATGGGTTCGTGGT
CONTIG00128_9207-9703-240	TTGTTTCATACGGCATGTTAAAAACATACGAAATTCATAGATGATGTCTTTAGAAGTTTAGATAGTTGTTATGTTGATTCTCTTATGAAATTTGTGCTTTACCCCGTCTTTGCCTAATTA
CONTIG00131_1-3128-1360	AGGAGCGCAACTTAATAAATCTTCATATGCTGAGAACTACTCGGGATAAATCTTCATCAGCTGCAAATCTGATGAATCTATCTAACCCATCGGTTCAAGATCTTGGAACCACCTACAAAC
CONTIG00131_3273-5870-2040	AAGGTGCATGCATCCTATTAGAAACAGCCGTTTGAGCCTTGGGACTTTCACCACCACAGTCTTGAAGTCAAGTATCTTGATTGCTGTTCCCGAGAGGTCCAATTCCACTAGGTTGGTAGC
CONTIG00131_5959-7593-640	ATGTAGCAGGCCAAGAAACTGTGAGCTTGACAATTTATCCATAAAGCAATGAATGAAAAGCAGTGTATATCGTAGCTTGTTTTTTACCCCAGAACGGTCGTGACGCATGGTTATGCAACT
CONTIG00131_7688-9642-1400	TCTCTATGGGGTTGCACACATACGGTGTTAGCTATCCAGCAGGCCTTCACCGTCCAGAACTAGTTCCCACCGAAACCTAGACAACCTTTCAGCTCTACGAAACTATTTCCTGTGAGGGAG
CONTIG00132_1795-3964-1560	CAAGCATGCTAGAGCACATTCCAATATGTGTCTATGTGGCTCACAAGTTTGGAATATCTAATCTAATAAGGGATTGCAAAGCTACCTTGTGACGTGCAAATTAATTTCCTGCATCCATAA
CONTIG00132_4029-5166-200	GCAACTCACTAGTTACCTATAACCAACCATTTTTACTCCGCTAGACTTATTTGTTTGTTTGATTTGGAGCAGCAGCAGGCACCCTCCGCCGATGACCTGGACCCCATGCCCAAGCTGACG
CONTIG00132_430-1740-440	TGTTCAAACCTTGAAATAAACTTGAACACCCTGCAGTTGTGTAATTGAGGTCCGATATGCCTCTCATCCTGCCAATTCCGATTCTCCCCATCCATCTACCTAGCCTCAAAGAGTTAGATT
CONTIG00132_5519-7975-1240	CACGACCTCCTTCTCGTTCTCTTCGTCATGGCTTCTAAGAGCATCATTATCTCTATATATGTCGGCAATGGTCGTCCGTCCGCGTGCGGGGTGCGCGTGTGACTTAGGACTTGGGAGAGG
CONTIG00135_5374-7910-1960	AAGCCCCGAGATATCATTTCAGGAGCTATGTACCCAATAGTTCCCCGTAGGGCTCTTGATGGCACAAGCTATTGTCCCTTGGGTATAGTTTGGCGAGACCAAAATCAGCAACTTTTGGGA
CONTIG00135_5374-7910-1720	TGGGGCTGCATCTGGATGCACCATAGTCCAACGATGCACAACTTCTTCTCCAACTCATGCATGTCGCCAACGGGAGATATCTCACGCACCTCTTGTTCAACTAGTTTGTCATACACCCAT
CONTIG00135_7974-8710-480	CAATAGGCATGTCTTAATGCTCCACTCTTTCATCCCCCCATAATATCTGAATGGAAATCGAACAGCAAATCCGCCCCTCATGGAGTTCACAATTTCTGCATAACTTGCATCCTCTAGCAC
CONTIG00135_8711-9209-240	TAATATGTCGCATTGTCGATGCGAATTGTAGCATTAGCATCGCTGCAAACTAGCTCGTAAGATTCATAACCACACTCAGGTGGATCACTTACCCGACGAAATGGGAATCTGACGTATCCA
CONTIG00135_8711-9209-120	TTGCGTAAGTATGAAGGATGAGGAGGACGAACCCACCGTGGTAGAGGGCAGGTGTTGTGTAAAACCAAGTCAGCATCGACAATCCAGAAGGTAGAATCATTGTAGTTGATTCCAGACACA
CONTIG00138_1-6321-680	ATGAAGCTTCAGATCGTACCCAAAACATAGATCTCTCAAAAGGAAAAGCAAAAGGAAGAAAGAATAAAGCTGCAGAACAAGGTGCTTGTGGTCAGTCCAAGGTAAATGATGATCCCCTCC
CONTIG00140_1-1865-1240	GACAAGGTTCAAATGCTTGCAATGATACAACATCTAGCTAAATATAGATATGGTCCAAATGCGAGATAAACTAAGATTATAATTTAAATATGATGTAATTAATTGAATGGCATAACATGG
CONTIG00140_2045-3965-640	AATGTGGAGACGACATCCAGTTTTATGATGTGTTTGAACTATTTGATCAGTAACATGTTGGTTTACATTTGAATTCGAAATTGGAACTATGGTGTTTGAAATATTGCTGAGTTATAGTAT
CONTIG00140_4032-5849-1120	TTTATAGAAGAAGTACTTGCTGGATGATGCAAGGCTAACTGTGTTAGAACCTCTATAACTCTCATCTGTAGCTCTATCACACTGTTGTTTCTATCTGTATCCATCTCCAGAACGGCCTCC
CONTIG00140_5998-9554-520	GGTACGTTGATCATGATTCTTTTCTCCCCAAGATGTAACGTTAGATATAAGAGAAAGAATCCAATCCCGAAAGAATTCCAAGCGAGCATCTCCCATCGTGTCGGATAGCCTGAGTTAGTT
CONTIG00143_106-2609-960	AGGAAGATCCATGCGAGCACGTCCTGAAAGGACATGCCTACAAATGGCAGAGACCAGAAAATTACATAACCGCATATCTCAATAAAATCCTACATGAGTGCACATGCGCACTTCTGGATA
CONTIG00143_2681-7856-2000	TGTGAAGGTCGGGGGAGGCGTGTCGATGACCGACAAGAACATGAACACGAACTACGCCGCCCTGGCGGGCGCGGTCGCTGGCCTAAGCGCCCTAGGAGCGGGACTCTACCTCATGTCCAA
CONTIG00146_1266-2492-880	TCAACAAATTTGGCAACGTGGCACAATCAAACAATGACAAAAAAAATCTTCAAAGAAAGTGAGCAGGTCCTCCGTACGTGGCACAAGCAAACCTGGTTCATAAGCAAAATGTTGCAGGAA
CONTIG00146_2604-3401-160	TGTCCCTATTGCTGACGCGATAATGCTTCCAAGTCCATGTCCAAGACTTCTATCCCATCAGAATATCCGATGACAAGCCTACATACAAAAGATATTATAGGTCAAAATTTTCTCAAGGGT
CONTIG00146_3455-5727-400	ATGGAAAAGTCTTCAGAAGCCTGTAAACATACAGTCCACAGTTAGTTGTCAAATGAATTCGTCGAGCCCTATGGAGCAACCCAGCCGAAAGAATCAGATCGGCGCGTCCCAAATCTTTGG
CONTIG00146_6578-9501-1120	AGTTTTGTGCCACTCTTGACAGCATCAAGGCATGCCCCATGAGCGGCATGGGCATGCAAGACATGGTATGCTAGCAAGCACCCCTCTTTGTGTCATTCTGTTAATGCTTGCATGTCCTTT
CONTIG00155_2591-3058-200	TAGGCATCCACGAGTTACTACCTAGGAGTACCAAACAAATCCAAAAGTAAACTGTGTTTCTTCCAGTACAGCTAGTTCTCCGACCTGTCTATAAATAAGCCAGAACCCAAGCCAACCTGA
CONTIG00155_3405-9405-3120	ACCAGTACAAGCTTTCGGGAAGAGCAACAAGGTTGAAGTAGGAGGTAGATCCATGTTGGAATAGCAGTCAACACCAAGAAAGTGCAAAACTCGGAAGTCACAAAGAAAGACATTCAAGGT
CONTIG00155_540-1167-120	TGCGCCGACGGGGTCGGGCTCGCCGGGGGACGCCTCCTTCTCTCCTCTCTCTGCGCGCGTCCGCAAGCCGCATGCCTCGCGTAGACGGGCACGGTCGGAGGTCGAGGCTGCCGAGCTGCT
CONTIG00156_1-4359-2720	AGAGACTTAACTCCCTATTATTCTTGAGTGGTTTCCTAATTAGGCTGAGTTCTGATTCAACATGTTCTTTGTTGATTGCTTATCCACATGTTCATGTTGAAAAACAATGAATTTGTATTT
CONTIG00156_4626-5761-160	TGGTGTATCACGATCCCATACTTTTTTGCCCAGCCCATTAAAAACCCCACGCCCCCGATGTTTCTATTAGTCTTCTCCCAGATCAGGCGCGTTCCAGGTGGCTAGGCCGAGAACTTCCAA
CONTIG00156_6626-7834-320	TGCAAAGCTGGCTCGATGTACGTACTCCTATCTCTCACATGGAGATCATATCAGAGCATTTATTCATGTATATGTATATATGTGTGTGTGAGACCTCAACGTACTCAGCATCAATCGCTG
CONTIG00156_8110-9407-680	CGTTCTGACCTCCTATGCACATAAGGTGTTTGATGAAATGCCCGAGCCTCACTTAAGCTTTCTCTCCTCTCGAAGCTCGACCTTCAAGCTCCATTTTCCTCATGATTTGTCTAGGTTTGG
CONTIG00160_2266-2980-440	AAATAAGCTTGTCTTTCTGAACCTTCTTGGTCCTCAGTCCAAGAGAAAGTAACGCAGGTAGCTCTCCAAGTACACGAAGATCCTCCCCTGTTACCTCACTTAACTTGATGTCTAGATATG
CONTIG00160_443-2213-240	TGGGCCGGGCTGAGGACTCCTGTCGATTTCATCCTGGGCCACATCGAGCAGCCTCATAGCGTACACAAGATGCTGGATTCTATTTGGTTGGGCCTTCCACATGATCCTGTTGTAATTTCG
CONTIG00160_6109-8808-1800	GCGGAAGAACTCCTTGAAGCCAGCATCATGCCCACCTTTGCCGAGGTGGTGAATGAACTTGTCAAAGCAATCTTCTGTGTCGTATGCCAACTCCCTCACCAGTGATATCCATTCCTTCAC
CONTIG00161_1-1257-320	TGTAATAAGAACTTGATCTTGATGTGGCCTCACACTACTTTGCTTTCAATCCATCTCATCTCTGAGTTGTTATTCTGATTAAATGCGCACATTCTTGCTGAAGTATTATTATCCTCTACA
CONTIG00161_1519-2817-640	ATGCTTGAACTCAACTTTTGTAGGTTAAGCTGGTGACTGAGTTTACAGGTGTTCTTCCCAAAATACAGCTTGAAATACGGCAGGTCAGTTAGTTCCGTGTGTCTCTCCAGACTGCATCGC
CONTIG00161_3130-5263-440	GAATAAGTGTTTAGCTAGACCAAAAATTAGCAACAAGCTGGGATATGTAGCGGTAGACAGAAGTGCTGACCCGACATGATATCATGGCTCACAGAAAATCTCTTTCAGTGTTTGGTGCCG
CONTIG00166_449-6935-2040	AGATGGGGAGTGTCGCACCTGAGATTGGATCGCGAGGAGTCAAGCACGAGAAGGGAGGCGTAGGAAGACGGATGCAAAACAGAGAGAGCAACGATGGCCCCGCGTCGCGCCCGGCAGGCT
CONTIG00166_7039-9227-1920	ATGGCGGCGGCCGGGGAGGAAGGGTCCGCAGGACCGGCTAGGGTTCCTCTTATGCTACCACATCGTACGCGCGTTTGGGCAGTTGCCTGAACCTCATATATAAGCGTTCCGGGCCATTTA
CONTIG00168_1-3283-400	TTGTAAAATTGCGCCATTTCATTGTGCCCCAAGAAGAACTTCACTCTGGCATATTTGAGGTGGGAAACTAAAATTCATCAATGAATTATGGGCATTTAGAGTGGGACAAGATAGTAAGTT
CONTIG00168_4234-6159-1040	TTACATAATTACTTGGACAAAAGTCCATATATAATGTAACTACTTGAAGAAAACATAATTTTTTGTGTTCTAGTATATGCAGAGAAAAGATGTTACAATAGTGTGCGGGAGTCCTCTAAT
CONTIG00168_6608-7070-200	CCATCACAATTTCTTTATGTATTCTTCTTTTTCCTAAAATACGCAGGAGAGACGTGTATCATTCCATTAAGATAAAGAAAAGTACATAGGATTGCCACAAAAAAATCACTGTATTCTCAA
CONTIG00168_7071-8877-1560	AACACTAAAGAGAAAAAAAAGGTACCTGAAACTTTTCCTTTCCACAATGTGATATATCCGACCTGGTGCATAGAGCCTCCTTGGATCCTTTAACATAGCATCTTCAGGTATGCAAGTGTC
CONTIG00171_120-6160-2120	AGATACTCCATTGAATTAGATCGATAACCAGTTAACACATAAACATAAGTATCATTGGTGCTAAGGCAAGCAACAGGCATGTACATAGCATTGTCCTTTACTTCCCGAGAGCATTTAAGA
CONTIG00171_120-6160-2000	GGAAACATAACAGCAAATCCAGTCCTCATGGATTTCACAACATCTGTATAACTTGCATTTTCTATCCCGAGACTGTCCCAAGGCCGAGGAATCATGGACAAGTACCCACAAGAAGGCTCG
CONTIG00171_6161-7303-760	TTGGCATGCTATTGTTGGAAATGGTGAGTGGACGGAGGAACTCAGACCCAAGTATTGAGAACCAGGATGAGGTATACCTCCCAGAGTGGATCTACGAGAAAGTAATCAGTGGGCATGAAT
CONTIG00171_7304-9228-360	CATATTTAAGGCCCATGTAGATGTGGTCCATACTAACTTGGGATGCTATATAAAGAAGCTCTCCTGAGAACACTTTGGTGTAATTTTGATAGAGAGAATACGGTGCATGGCACTATGCAC
CONTIG00174_2214-2643-160	TATTTGTGTGAGAGAAACATGGTATCCTTGGCACATGCGTTTCGGTTTTCAACTTTAACACTCTGATGTGCAAGTTTAACATCTTTACATGGGCATGGTTAGTTTATAGTTGGGTGTACA
CONTIG00174_2881-5416-1880	CAGCCTGACAAATCAAGATACATCAGACACTCCATTTCTCCGATTGACTCTGGCAGTGCAGATAGATAAGAATCTCGAAGACTGAGATAAAGTAGTTTTGACAGCCTAGTGATACTATCC
CONTIG00174_406-1871-120	GGTTCTGGGAGCCGCGGACCAGTGCCCTCGAGGTGTAAGTGGTCCGGCTTCTGGCAACATGGTTACACAGTGCCAACCTGTAAGTAGTCCTGGTTGCACAGTGCCCACCTGTAAACTAAC
CONTIG00174_7903-9215-1000	CAAATGTCTCGGACACATAAATCCATACCCGGACATAGTCTTCAAATTTTGTTTATTATTGTAAATCATTTTCGCCAAGGTCGTCTTGCCAAGGCCTCCAATGCCGTGTATAGCAAGGAC
CONTIG00177_418-6212-2200	CACTGCGAACACCGTCCGGACGCGATGCAGAGCACTGTAACTCCGGAAGCATGGCGGCTTTCGAGCGCCACCGAAAGCGACCCCGCGCACCATGCCCTGTTCTTGCGTGAGCGAATTGTC
CONTIG00179_2805-6577-2160	TCAGTCATCGGTGACATGAATTATATGGATCCAGTATATCTACAAGAAGGCCTACTCACTGAAAAAAGTGATGTCTATAGTTTTGGGATTGTGGTCCTAGAGCTTATTAGTAGAAGGAGG
CONTIG00189_1-2735-2000	TTCGATGGTCACATTTCTGGGTCCAGCCTATATGCACTACCACCACCCACCCCATCATCCCACTCAGCATCTACCAAGTCTTGTTTTGAATTTGAAAGGGTATTCTACATCAACCCTAAT
CONTIG00189_2812-5699-2400	TTTGTGGTTTTGCGTCGGACAATGGGTCGAAGTTGTTGCAACTTTGGGTCATTTCACCCATCGTATTGGTCGCATCCCACATTAGAAATCTTGTAACTAGTCACCATGTTCTATTCAATC
CONTIG00189_5768-7597-600	ACGGAAGTCGGGGCGAAGCATAAGAAGCAACCGGCGAGCGATCAATTCCACGCGGAGCAGTCGACGGTCACCACTGGGCTGAGCTATCGACGTCGATCCGCGAACAGGGCCCCCCTCCCC
CONTIG00189_7649-8555-160	AAGTGAGGGTGTTAGGCGGGGAAGACAGGTGCGTCGACTGGATGTGCAAATTTCGATCCTCCACGGAGCACGCGGCAGTGCGCGGTTGCACGATGATCCGACCTTGCATCACCCGTTATT
CONTIG00190_1-3648-2000	TGGAGAGAGCAAACTGTTTAATGGACCAAATTGCAAAATGTATCAACCACCAATGGCGGGAAATCTTCCACCACGCGCCCTGGATCGTTATGGCACTGGTCCAAGTGACACGTCAGCCAA
CONTIG00190_6163-6537-120	CGATTTGTAGTAAAGTACGTAGGATCTAATTAATGTCATGAGAGTTGGTTCTGGCATGTTGGTAGCAACTTAGTTCCTGTTTTAAGAGGTCTTTGGTTCAAATATTCGTTCATTAACTTA
CONTIG00190_6538-7879-400	AACACATTCCCTCCAGGTATTCCTCTCGGATGGAGCATGCCCGGTGGTCCGTATCCCTCCATGGATTGGGTACCAAGTGAGGTGCGAACATCTATACCAACAGGCGAATACCAGCACAGA
CONTIG00190_8354-9017-360	ACACACCAAGCAGGATTGGACTTGAGTTTTGATGAAGGTTTTCATTCCTTGCCACCTGAAGAGGGAGATTATTCTTTTATATGTGACTGGAAAGCCAGAATGACCCCCAACTGGACTAGC
CONTIG00196_4279-8913-3000	CCTACTACAGTGCGATACAGAACTCCGTGACTCGGTACACCAGGCCACTGACCGGCCGGCCGTCTCACTTTATTCGTTCACCATCACCCGGTGCAGAGATAGAGCTGAGCGTGCATGGAC
CONTIG00200_1-7162-4080	TCATACACTGATCCACAACAGAGGTACTTCCCTCACCGTCAATGCGCAATACTGATTGATGAAAGCATAATTCTTGATTGCCTCATCCAGTGCAATGATTTAATGCTTCGGTAATATTGT
CONTIG00201_1017-2256-720	ACAATCGAGAGTTTGGGCTAGCCATTTCAGTATTTATTCCCCCACCAGTTTTAAGAGGGTTCTAGAACATTTCCTGAACCAGTTTTTTGTCAATATTGCGACAAGACGCACCAAAATGCA
CONTIG00201_2636-7912-1400	GTCGTAAGTGCAGCCATGCTTGCGCCAAGCTTCTTGATCGACGGCCTTGCCACGAGGCTCTCCCACCACGCCTTCACGTGTGGGTATGAGTCGAATAGGACTGCGTGAGGAGTTGCCATG
CONTIG00201_2636-7912-1520	AAATAGAAAGTGTAGGGGAAATGGTTGAGATCCGCAAAACTAATGAAATCCCCCGCCAAGTACTTGTGTTTGGACAAATGCTCCTCGTATATCTCCAGCACCTTTTTCAGCTTCTCCAGG
CONTIG00201_8060-8871-560	CCGCCGCCGGAGCCGCCGCGATGTCGACGCTGCTGCCCGACGAGGGCATGGCGAGGGTGCGCCGCAAGAAGGACTTCCGCCACATGGAGCGCGTCGACGGCCGCATGCTCAACGTGCTCC
CONTIG00203_1-3493-3240	AGCATCAGCTGTTACCCCGTTAGGAATGGAGAGGGCGGCTCGGGATGGAGGTAGACGATATGAGCCGTCTTGCAGAAGATTCCGTGCTAACGGTGTTAGAGAGTACATCTATGGTGCCCG
CONTIG00203_4002-4734-120	GTATTCAGTTAAGTTTGGGTGTTCTGTACATGTAAATTCAGTTAAAGTTTGCTCCTGTGTGTGGTAGCTGCTAAAGGGCCAGAGCATGTAGAAGGCATCAGTCTGTAAGACTATCTCTAG
CONTIG00203_4735-6101-520	TGGCCACCCGGCATAGTATTCTGTCCGGCAATGGAACAGGGCATAATGTAGCTTCCATGCTATGATTTCGTCCAGTTGCTGGGTAGGTGGGTGTGGACATTTCTTACTGTACAACAGGTT
CONTIG00203_6608-7665-760	AGTGTCCTAGAAAATCCCCACATATTTTTGTGGCCACAGTATCACAGTCAGTGGCAAAAACTGGATCCCAACCAAGCAAACGAGGAGTTCATCGAGGAGATTCAAACCTGCTTATGGGCT
CONTIG00203_7735-8849-120	AACGCTATCCTGGACGGGTGTGATTCCGAGACCCCGTGAGCCCGTGATCACATACTCCGCGTCCTATGTATATCACCTAGTTTTAATTTTGCTATTGCGTATGCTTACGCTCATATTTTG
CONTIG00204_4935-6458-120	GCTTTGGGATCCTGTTTACAGGATGAACATACCTGGAGGCACTGTATCCACATGACAGAGCAAGTCTAAGGTTCTTCATGAGCGCATAAATCTTCTATTGTTTTTATCGCTGCTTTTCTA
CONTIG00204_612-4836-3200	ACTCGTGTAATCTTTTTTTTGTTTTCCTTGCACCTGCGACACTTTTGCGTGAGTGTGGAGTTTGATTGTTGATCTGGCTGTGGTAGTAATTTGGTGACAAGATATGCCAGCAATTTCTAA
CONTIG00204_6610-8877-1760	CAGCAAAGGCCACTTTTTTGTGCACTGTCATGAAGCAAACATATGTAGTTTTATGTCTAGCTTCTTTCTCACTAGCTAGTAATGTTTATCATTATTTTCGCCCAGCAATTAAGAATTATT
CONTIG00205_1-2027-1480	TCAAGATGGGATATATACGGAGTCTTATATTGAGTAACAATAAGTTCTCAGGAAAGTTCCCATCTTTTCTGCAAAGCACAAATATAAAGTTTTTAGATCTATCAAGAATAAGTTATCTGG
CONTIG00205_2081-8827-6240	GTGGTGGATTTTGTGTTGAGCAAGAGAATTGAGCAGTATGTGTTTGATGAGGTTCCGATCTGGATCCGGGTGTTTGGTCTGCCGCTTGGGAAGATGGATGAGGACACGGCGGAGGACATT
CONTIG00215_1-6047-600	AGGAACACCAACTAATGTAACAAAGTTTTCTTCAATGGACTTGGATATGATGAAATCAAGAATTGTGTCATGTACTCGAATACTCCTCACATTGCCATATCTGGTCATTTCCACCGGTTG
CONTIG00215_6150-8819-1760	ATCAGTAACATCATGAGGACATACACAAAATTCTTGTTCCTTTTTAAGAACACAACTACAGGCAGGGTTATACGCTGCAACAATGTAAGACAAACATGAATCTTGGGAATTATTGTACCT
CONTIG00216_1-2942-440	GGACAGTGGAGGTACAGGTATGCACGCAAAGGAAAGTCTACTTTGATGCTGATACAAGTTAGCTAAAATTTTGGATTCGCCGTCACTCTCGGATCCAGCTGGATGACAGCTAAGCCGGCC
CONTIG00216_4056-7553-1200	AATTGGTTGCATATATGCAGGTTCCTGGGCGTCGTGGTGATATGAGTGAAATTAGTTGGCAGTTAAGATGTGGTGGTGTTATCTGTGTGTGGGGAACTCGACATAAAAAATCAACTCTTG
CONTIG00216_8253-8803-200	GCGGACCTCGGCACAGGTGGCAAGCAGCCCGAGCCTCCATCTTCCCTGCCGGTGTCGCTCCACCTTGCCTTCTTCCGCCGCAGACGAGCTACGGGACGAGGCGACGGCCAGAGCAACGGG
CONTIG00217_1-1469-760	TGAACATATGTGATGAATTGGCGGTAGGGTGGGTGCTGCAAAATATGTGCTACATCGCTCCCTCCTTTCCATTCCTTCCTCCATCACATTGACCTCTCTGTGACTAACCAATCCTATGAA
CONTIG00221_1-7571-6040	ACACAAGGACCTCAAAGGCCGATATCCTGTGAGAGGGCAAAGAGAACTGTATCTTCCACTACTCAGACCACCATTGAGATTGACTCGTTGTTTGAGGGGGGCAGTGACACCATCACTCGT
CONTIG00221_8141-8748-240	GCCAATTTGTCCATGATTTTGATGGATGCCGCAAATAGTCGTGCAGCCCGGTGACACTTACAAATCGAGTAGGCCAGGCGACGGCGCTCCTAGAACCATGACGCAACACCTCTGGATCAT
CONTIG00222_2236-7004-1320	ATTAATTAGTAGCATACCTATGCATCCATCTAGAAGATAAGGGTTCCCGTCATACCCAGGGATACAACTGCATGTGTACCCTAGATGGTTGGTGGAATTCACACACTTGCTGTTGTTGCT
CONTIG00222_50-2016-400	GATAACAGTGTGTGAGAAGTACATATGGATCGAATAAAACTGAATAAAATACACACAGATGCAATAGTGCTAACCAGAAAATAAAGTGCACATCGTAACAAGCTTAATCCCAGTTGCAGA
CONTIG00222_7087-8145-400	GTTAAAATAAAACATCCAGACCTAATGGCTAAAGATTGCACTGACAGTGATAGTGACACATAGTTACTAGCAGATCAGGATATAATTGCTAGGATTGAGGCAATGAAGAAGCACAGAGAT
CONTIG00222_8226-8763-280	GTAGCGCATGTCATCCCACGCTACTGCTATACATGGCTAGCAGCAGCGGGCTTGGTGCCATGCGCTGCTACTAATAGCTGCAGCGCTTTTAGCTAGGACGCGCTACTGGCAAGAGAGTGC
CONTIG00231_1-766-320	CCCATGTCCTCCGTGCTCTGGCCGCGTCCACGCACCGCGCCCATACGCGATCGCCACGGCCTCCCAGCGCGCCCGACGCGGTCTACCCCTCCTGGTTGCTCGCTACCAGCACGGCGTGGC
CONTIG00231_1059-8122-4960	TACCCCCGATGATGGGTATGGTATGCAAGACAATGTCGTCAGGGAGACTCGCCCAGAGTGCAATGTGCAAGTATCATCGGAGAGACTATTCATAAGATGAAACCCCACACACCCCAGATG
CONTIG00232_1-3314-1960	GGTCCGCATGAATATGCATCTCACTTTGCTCACTTGCTTCCAGGATCGTGCATACATTATGGCAGTACGTACTTTTAATTAGCACCGTTCAGCCTAAAAATTGCCGTTACATTGAACGCC
CONTIG00232_3315-4961-520	GACGAGCTAAAGACGATGCAAGCATTCTTGTCAGCCGCTGAAGCAACGAAGAACAGAGACATGCTGCTGAAGGTGTGGGCAGACCAAGTAAGGGACCTATCCTACAATATAGAAGATTGC
CONTIG00232_5065-5795-360	TGACATGAGAATGCTCCGGGTCTTGGATCTAGAGAATGCACAGTTTCAAGTCACACAAAAGGATATCAACAACATAGGATTGTTTCGCCACTTAAAGTATCTGAATTTTTCTCATCCTCG
CONTIG00232_6984-8201-120	ACAGTTCCTGGCTGCTACATCTCAGACTGATGGAATGAACTAGTTCTCTGTATCGTATATGCATTCAGGTTCAGCTGGAGGTGCAGGAGGATACAAATGGAGTACTCAGGAGGGGTGGCA
CONTIG00235_1056-2450-440	ACGTTCCTTAATAACTTATGCAATTTGCATTGGGTCGTGTGTTTTGGTGAGAGAGCTCCAGTTGAGTTTAACACACCCTATATGAAAGGAAAAGATTCCAGACAAATGAAATCCCCCGGG
CONTIG00235_3642-7252-1760	AGTCTTGGAATTTCTAGATTGGGTGATTCATGTGCAGGTACATCAACAAGAAGTTCAGCAATAAGTACAGCGCGACGATCGTAGGTGCAAATCGATGACCGGCTCTTCACGTTACAAGTT
CONTIG00235_7333-8627-1040	TAATTGTTCAGAGCTATTTTGTCGAATAAATAAACTTATATTTGGACTTTCATCATGTGTTTCTGATTTTTATTTGTTCAAGCCAAAATATTGGATGAACTCTGAGATTGTTACATGAAT
CONTIG00242_1-4534-720	TCGAACAAGCTGCTCTCAAGGAGCTCGGTGGCCCAGCCATGGAGATACTGCTGCAGAAGCTGCGGGATTCAGCACACAATGCCGAAGACTTGCTGGATGAGCTGGACTACTTCCGCATCC
CONTIG00242_1-4534-600	TGGTGGGCAAGGCGCTAGCCCCCGTCACGGATGGTCTGCTAGAGGCTTGGGCAGGTAGCAGGAACCTTGGTCTCAACATTGAGGCCCTCAGTACGGAACTGCTGCTAGTGAAAGCCATGC
CONTIG00242_4597-5535-680	CTTCTTATTTTTTGCATGCAAATTTGGGTTATTGTCATTCATCAAGGCATGGTAGTCTACTTGCCTATTTTGGGTGTCACGGTCACAATATCACTGGCGTAAGTAGTGAATAAATGAAAC
CONTIG00242_5952-8632-200	TGCCACTGAACAGTCCAGGGCACCGAGAGAAACACGATTTGTCCCATACTCGCGGCGGTACACAAGGACTCCTACACACTTGCTCGATGACTACAGCAATGGGTGTACCTAAAACACCGG
CONTIG00243_1-522-280	TCTCACCAAGAAAACTCAAGAGAGCAGCCTTAATCAAGGTATCCATTTTCTGAAAAACTTGCTCCTCTTGAGCATCAAAATCTCCTTCAAGTTTGCCAAGAGTAGCGTCATAGCAACTCA
CONTIG00243_1463-1849-120	AATCGAATAATCTAACGATCAGATCCACTTGTACATATTTGGGCCCTCTGTTCAATATGTACCATATAAATCAGTTACCATATAAATTAGGTGTCGCCCAATCTGGGCGATTGGGGGGAA
CONTIG00243_1924-2753-120	ATATAGAACATGCACTTGTGAATTGGCCGGTAATATGAAGGTGCTGTATTGGAATTTTACCTTCGCTTTCAGTGACACATATCAGATAATATTCCCTCGATCCTTTCATGATGTGGTTGT
CONTIG00243_4386-5501-360	ATATACAATATTTACTTCATTGACCTTGTGTTATGCTCAAGCTTACAGTAGAGGTGACCTTCCTCCACATGAGTACATAGTTTCATCAAGACCACCGCATCAGAACCTCCTAAACTAAAA
CONTIG00243_5554-8626-280	AACTCTAGCAGGGGAAATCGAAGCGGGCGAACACGGGAGGCGAGGAAAAGCAGATCGACGCGGTGAAGATTGTAGAGCTCACCGAGGAGCAGCCGTGTGTGTGTTGGGCGGCGCCGGAGC
CONTIG00247_129-3570-2520	CTTGAGTCGATAGAAGAGAATTCAGGCATAGGAGGATGCAATCACAAGGAGAGCTTCATGTACTTGCAGAAGAAAGACAAATCAAAACACCAAGACAAATGCAGTGTTCTCCAAGTTCAG
CONTIG00247_129-3570-2640	GAGCCTCCATTGACAAGAACATACAACACAGTATTCTAAATCCAACACAGGTACTCGACATAAGCAGCACTATCAGCAATAGCACATATAGATTTATTGTAAGATACCTCACTTGTGGCA
CONTIG00247_3645-7813-2520	AATGAACAATGCTGGAGAGCATCCAAACCAGACATCATCAGTACATGAAAACTAATGGTTCATCAGGGCAAAATGCAGGGGGAGCCCTACAAATTTGATTGTTGTTGAATTGACGGAAGC
CONTIG00247_7814-8603-480	CCTCTCAAGTCCAAGGTAAGCAAAAACTGCAGCTTCCCTATTTCCATCGGAAGGTCCTTAACATGAGTATCTTTTAGCCCCAAGTACCTCAAATGCAACAGATTCCCCACATACCCAACA
CONTIG00256_137-1309-640	AGCCCAGCGGGCTGACACTGATGAACCCGAACTTCCTCGCCCCCATCCCATACAAATCCTATGCATTGTGATACGTATGACCAGCTAATTAAATTAAAACTATGTACAAGAATAGTCATT
CONTIG00256_2512-3475-120	AAAGTCAAATACGCGCAGTTTCGCGGGCGATCGCGTGATTAGCGGCAGTTAGCGTTTTTTAAGGCATTGCGTCGCGGGGAGGCCTCCAGGCCGTGATTGCGCCGTGATCGCTCACTTTTC
CONTIG00256_6718-8573-1400	ATAATTAGGTGCTAACAGAACCACTTCAGATCTTCATTACCATCAAATGGCATAAGACCAAAACGATTTTTCCCTGACATAAGCCTTTTAACATTGAGCAAGGTCTAATTAGGCTTGTAA
CONTIG00262_1-8490-6280	GTGCTAATGCCTTGGTCGTACCGTTGCCACAAGCTCTCACAGATTCATCTGCTCGACTCATCTCAACATCAGAAGCGGTTTGTTACCACTGCTCATATCACTGCCATTGATCAATTCACT
CONTIG00267_2358-2869-160	TGTTGACTACTCTGCGTTTAGAAGGCCAAGCTATTGCATCATAGCATCCAGAAGGTCCTTTGTTGGGATCCTGACTTTTTCCATTGCGGCTGACTGATGATAGTGAAGAAGATACATTTG
CONTIG00267_3093-4066-640	CAATGCAGTAGAAACCACTTGGTCAATGAACTGCCTTCTATATTCGTTATCACGCTGTAGAACTTTATCCCACAGATCGCCGTCCATTCTTTCAACCACATACCTGGAAATTAAAATCAC
CONTIG00267_4067-4508-120	ATTGTGTAAGTAAACGTAGACGGTTCCTGATCAAAATATTAAACAAATAAGACCAAAGAAAAAGCATGTGCGCATGTGTGTACAGGACAAGGGCTCAGAATCAATCAATCAAACCTCTTC
CONTIG00267_458-1843-320	CTCTCTCCCTGTCATCAGATAGCGTGTTTCTCGGGCACGAAGGAGTCTGTTTCTTTATCTTCCGTGACAACCGTACTGGGGCCTCCGATCAAAAGCTCTAGCCAATTATTCAGCACGCTA
CONTIG00267_4625-5257-160	ATATCTGGATCCTCGCTGTTTCCATGTGATGAAGTCAACTATTAAAGTGTGACACAGTAAGTAAAGGGCAAACAGAACATATCAAGTTATCTACATCAGGCATAAGTACCTTCAGCTCAA
CONTIG00267_5735-8481-1040	AAGACTGCCATACCTAGGGATGTTGGCGGTGCGCTGGTGCCGAGGATATCCAGCCCCGATGCGCTGCAGAGATAACTCAAACAGCGAATCCATGGTTGGCTGCTCCAAACCTGCGCAACC
CONTIG00268_832-7949-2560	AGGGCCATTTCCGTCGACAGGTATGGCAAAAAGAGACCAGGGAGCATCCCAAACACAAGTTCAATCAATGACCCTAACACATCCAATATAATGAGTGGGCACCAGGTACAAAATTCCATT
CONTIG00274_1-1306-120	AGAAATGAGCTTGTCGATGGTACTTTCCATGCTAGAATCTGGGCGGCCACACTAATGAAATGAGTTTGGCCAAGAGCTCTCTGTATTTTGTGAGTGTGTACAAAAGTTGTTTCCTGAGCA
CONTIG00275_1-693-320	GTACAAGGTCTGTCCATGCTGTGATTGCTGTAATCTTCGACAACTCCTTGATTCTTGGCTTCCACCCCATCACATCTATTTCGCCATCACGGTCAGAGGCGAAGTTACCTAAATAACGAC
CONTIG00275_1744-7538-2160	TGAAAAGGTCATCGAAGGCAGTAAAAAATATAGTCATTTAACGCATGCTGAGAAACAATGGGCGCAACCAGACACCCTACATTAAATATGTTTTTTAGACATTCTTGAAATAACCCGAAG
CONTIG00275_759-1336-160	CGCAGGTCACCTGCATCAAGGGTTGAGCTACAAACAACTAGCTCACTATCAACTCTATGATAAAAGTGTAGGCGCAACTAACTTAAGGCAAAAGGGCCAGCTATTCAACTTGTTTTCGGG
CONTIG00275_7933-8333-120	GCTCGAGCGTGGTGTCGCTGATGGAGTCGGTCATGGCGACGACGGAGCCCGACACGACCAGCGAGCGGACGAGGTCCGGCCGCGACTCGGCCATCTTGAAGGCCACCATCCCGCCGTAGC
CONTIG00286_1-5107-4720	TATTATGGCGCTCAAGCATGTAAACATAGTAGAGTTGGTTGGATTCTGCACTGAAACACAGAAGAAATTGGTGCAGTTTGATAAAAGATATATCCAGGCAGACATCACTGAAAGTTTAAT
CONTIG00286_5543-7488-1440	CTCTGTTATTGCTGCTGGAAGATTGTAACTTTAATTTGGAAATAAGACCCTTCGATTTCATTTCATTGCAGAGATATTGAAGCGTAATTTATTTCGTAAAATCAATGGTGTAATTTATTA
CONTIG00287_1486-8275-480	ATCACCGGGAACTCCGTATGCAAGCATCCCAATAGCTGTAGTGCATTTCTGATAAGAGGAGAACCAATCTTTCCGAGGGCATCCTCCTTGGACTCGAAATAGTTGTCGTACGTCACCACC
CONTIG00287_455-1245-360	GGCGGCTGGATGGCCATGCTTTTGCTATTTACTGTAGTGGACCATGAATTCATGCAACTAAGTGTTGTTGGCCTGTGAGCACCCTTTCAGGGTGTGTTTTTTTCGCAGTTCCCACCATAG
CONTIG00293_1-6462-2600	GTTGTGGCTTAAGTCGAATGTTATGGACCAAGATTTGTCTCACAGATTGATCAATATTCTTTTCTCCACATAGACACTCCCTCAAGATAAAGCCGAATAATATTCGTCATAGCATTGCTG
CONTIG00293_6463-8256-880	AGGAAGGCATCCATGATGAGTGCACTGGACACCATGGCCACACCGATCATGCTGAAATTAGGCGACGTTTGCGCGTCCGCGAGCGTGAAAAGTATGAGGCCGATGACGAGCATCACCGCT
CONTIG00293_6463-8256-1000	GACACGTACTCATGGAACGGGTACTTGCGTCTTAATCCTGGGATAAATGCTCCCATTATCATCACCGGCAACACCTGAATGGCAGAGCGAAAGGTCAAAAACAGAAATAAGATCTGCACC
CONTIG00294_2-559-240	CCAATACGTTACATATATATGTCCATTCTGCATTATCCTCTCCTTCACCTGATTTACTATTTGTACAATGGTCCAATCCAAGGAATCTTAGGCTCTGACACTTCTGGAAAGGGGGTGATG
CONTIG00294_2483-8291-2240	TAGGAGAAAAGTGTTTGGCCTTCGTCGAGCAAACAATGAATCTGACTAGTTGTCATGTATCATCGTTGTCGCGATGGCCCTCCTCAGCAGCCCTAACTTTAGAAAGATAAGGTGAGGCAC
CONTIG00294_560-2369-440	AGTGCATCCTTTGAATGGACGTGATTCCTTCTGCTAAAGGTCCATATTATTATATTGTTGTCAAATATTGCAAGAGGAATGCCAAAGGTGCTTATGTCAACCTCTTCATCACTTCCATTA
CONTIG00296_1-2809-1240	GTGCCCCGCGGTTTCTATACATCGGCTTCATGAAGAAACTGGAAGTAGAAGTTGGTGCACCGAGAGTGAGGGACCCGCGCGAGCCTGGATTCGGCGGGAGGCAGTAGGAGAAGGCCTTGC
CONTIG00296_2933-6548-2640	CACCTGGCCACCGGCAGAAGTCACTAGTAGTGTTCCATGCAGCTAGGACATCCGGTTGGTTGCTTAGGCTTGACTTGAAGGCCAGCAAGGTATCCCTGTCAGTTGTATGCTGGAACAACC
CONTIG00299_2843-4006-320	TGCACTCAAGACTGCGGACACATGCTGAATCAATTGCTTTTTTTGGTGGTGGTTCAAGAGAGAAAGCTGTGAGTTCCATCGCATTACACAGACAATACTCAAGTTCATAAAAATGACATG
CONTIG00299_371-1811-360	CAGTACGGACATCTCGGGTTCCACATTTGCGATGCCACCCAAGACCTTTGCCTCTCAGAGTAGCTGCAATGCTCAACATACTAGTATGATGTTCTCCTTGGTGCCTTTCTGTTCCCCAAT
CONTIG00299_4206-8254-2520	TGAAGCTCATTGATGGTGAAGGGAACTGGGAGCTATGTTCGATCCGCCAGTGAGTGATGCCATACCTGAGCGACTGAGCTGATGCTACCATGTGCGCCAGTCACCTGCATGTACAAAAGC
CONTIG00302_1-1344-920	TGGCAAACCTCATTAGATTGGCGGCCCTTATTGGAATATATAGACGGTCTATTGAGTCGATGATGTTCTCGTGTTTATGTGATAACTATAGATTCAGTGGGATTACACTGTAAAAAACTA
CONTIG00302_1420-2964-160	TCCCATTCCTTCTAATGCAGTTGATAAGATGGATGACTACACCAAAAATCTAATCTGGATTACCACCATAAACATTTATGGAGTACCAGGGTTTCATTTCCAAAATCATAACTTCGAATG
CONTIG00302_3017-5077-1240	CCGTTTGAAGACAAACGGACAAAACAGGCCGCCCAACATGCGGGAGCAAACGGACCCCCGTCCGCTTTTGACCCTTTCCCAGCGCAAAGGTGGGTCGCGTTTGCGGCCGAAAGGGCACGC
CONTIG00302_5636-6330-400	TTGGAGAGCCACTACAACCTCTCCTAAATCTGCTTTTTGGGCCTCCATTTTGAAAATGTTGCCTATGCTGACATGTCATGTGTTTTATCAACTTACGAGTGGTAATCTTTCTTTATGGAG
CONTIG00302_6331-7899-240	GGCATGAGAGCTGGCCGCTTCTCTGTTCACATCTCTCAGTCTTGTTCTAGATGCGGACAGCGGGAGGATGAATTTCACCTCTTTTTCCTCTGCGACTTCGAGAGAGCAGCTTGGTTTTCC
CONTIG00313_1-1459-840	CGTGGTTCTGCTCGGCGGTGGCGGTTCTGCTCGGCGGTGGGCGGGTGTCGGTGTGCGAGCGGCCGGAGTCTTCGAACCGGCGACTGCCTGCGGCCTCGTAGACGGTCGGATCTATAGTCA
CONTIG00313_1705-6792-1840	CCCTAAAGTCAATCGCACTGCTGCGGAGGAAGGGATGTCATCTAGTGGCGTCATTCTCTCCTTGGGTTCCCTTCCCATACCCAAGAGACGTGATTCCATTGGTTCTTACCGACCAACCCC
CONTIG00313_6793-7313-200	GATCACAGTGGCTTGATTTGTGCCGGCCCCATCGCCGATACGGTGCAAGGACAAGTTGCTCATGATGGTCTTGTTATAACTGGTGGGCATAACCCGGGTGTTGGACAAAATAACAGCCGC
CONTIG00313_7314-8174-600	CTGCCAGTTGACCCCACTTAGTTGCAAGCTCTGTTGTAAATCTACTGAGCAATTAGCTACCATTTGCAAGTTTCCTTTCGAGATACCAGTTATACATACTAGAAATAACAAAAGCTAAAA
CONTIG00316_356-5853-5040	CCTCGAATATAAAGAGAAAAATTAGAGGTGTAAACATCATGCAAACACAAGTTCTCTGTACATGCACGCCACTAGCTCACACATAAAGAATGACAAGCACTTGGCTTGGTGAGTTAGAGC
CONTIG00316_5854-6264-120	GGAGCTTAAATTGAAGGCATTCATATGGATTTTCACCAGTGCACTTGTGGGGTTAGTCATTTCTTTCACATCTCAGTTCAGCAATGGTTCTGATAAATATCTACCCACAAAGTAGTAGTG
CONTIG00316_6265-8157-480	GCTAAAAGTGTTCCCATACAAGTACTGATCCACTGTAGCTACATGCTTCGTGGGGAGCATCGAACTGGCTGTCGTGGGGGTTGCCATGAACAGAGAAAAGGCGACATGGGCGCTCAAATG
CONTIG00319_1-4123-2120	TCGTTTGGTAACCGTTCTTCTGTTTGGTTTATCAGCCTAAAGCAATTTGCCAGTTTGTCGGCATAAGCCGAGTAGGTGGGCTTCTTTCGTTTGGACGCGTGGTGCTTATGAGATCGCAAA
CONTIG00319_4226-4723-160	AGCTGCACAAAAAAACAAAATCATGGACTTTAAAGATGAACAGTACATATGCTAAAAAGCCCCAAATTTGTCTTTTTTGTGTAGCTAACGTTTTAATGTATTTTGACCTAAAAATTTGCA
CONTIG00319_5136-6107-160	ACTGCTCCCAAAAAATGTGGCAAGAGAGATTACCGTTCATAAAATGAATGATTGAGATAATTGTTTCTTTATGAATCTTACCAGTAGGGTGCACATTTCCTTTTGATTCATAATCAAAAA
CONTIG00319_6456-6839-120	AACTCCCGTGGTCTGAGTGGCACCTGCAAATATGTCCTGAAAAAAATGGTTGTGGTATGTATGTTTATAGATTATAGACGTATATGTAGTAGTATGAACAAAAAATCAATTCATAACCAA
CONTIG00323_1-1443-200	ATAGTTCCGCATCTTGTGGATGGGGAATGTCCATACTATAATACGCAGATGATACCATTATATTCATGGAACATGATCTATCAAAAGCTAGAAACATGAAGCTAGTGCTTTGCTTGTTTG
CONTIG00323_3572-5369-1440	AGATGAGGGTTTATGCAATTTTTGCTTGCTCCCAAGCTTGAGACCAGCGGGGTGAGAGCCTGTTTCAAGAGAAAGATTACCATACTGTAACTAAAACTATCGGCAATTTCTATCTAGTGA
CONTIG00323_5460-5848-120	CAGTCAAGTATGTCATTTGCCAAAGATTATAATACATAGGATCCTTGCCCTGGACGGGTAAATGCCAAGAACTTTGGATCAGGCAACTTGAGCTCCATGAGACTACTTACGAGACAACAT
CONTIG00323_5849-6640-280	ACGAAACAAGGCTAGAACCATCAGGAAGTCTCCAGTTGAAGTGATATAGAAAGTTTGTTAATGCCATCTCCATGACCGACGAGCCAAACTGGATCCCGAGGCACTGCCGTCGCCCAGCTC
CONTIG00323_6641-7845-160	ACAGACGATGATTAGTACACTCATCACTCAGGGGAGGAGCGATCTACCAAGTAAAATCATTCAATTAGATATGATTGCAGCCCGAACTGTCCAGCTAGCCAGCCTGTTGTGGCCTCCTGA
CONTIG00324_1-2569-1400	GGTGCGCTGCCCTACCTCAAAGTGAACAAGAAAGCAGGCTGAGATCTACCGGGTCTGGTGAAATGACTGCCACTGAGTTTCTGTTCACCCACTTGTAATTTTGTGCATCTTTATCTGTAT
CONTIG00324_2641-8081-4960	ATGCTCTTAATTAGAGGTGTTACTTATTATGTGCATCTTGATCAATAACATAAACTTGGAGGTTTAATATTTAGTAAATTGTGTACGTATAGTTCTCCATTGTTGTACACATGAACTTGT
CONTIG00333_1-8044-3160	TGAGGGCTCTAGAGAAGTCCATTAGAGGTTTCACAGCCAGAGATTGAGATAAGGTGATCAAGCCAGAATTGGGCACCACATTTGACTTGTGATGGAGGCGTACGGCTTCTAAAACCTGTT
CONTIG00336_1-1998-120	ATGGTGACCTTACAAATGAAAGGCTTGCCCTACAGAAATGAAACTGTGTACTGTTTGGTATAAGAGAATATAGACAGGACAGTAAAAAACAAAGTGTTTGAAAGCGGAGAAACATACCAA
CONTIG00336_3367-8060-2040	AACAATAATAATCCTGCATAGTCATTTTAACCCTCTTTGTTGTATCATTGGGATCGGCACCAATATAATGCACACCTAATTAGAACCCTTGCTCCCCATATATGAAGGGTATTGCGAAGG
CONTIG00339_1-8028-5120	GGTTTGTAAGAAGCCATGGTTAAGCAAGGTGCCGAGATCCTCTCAGAGGCAAGTGCTTGAACTCCAGGCAGTAGCGTGCATTAAGATCTGGAGAAGGTGACCACGCATGAGGAAAGGATT
CONTIG00340_1-2446-1480	TTTGCATCATCAACGCTCTGTTTTACGGATGGCGCGACACAGCAGCAGCACTGGATGATTCGAGGGAGGAAAACGGCATTGCATTATGAGGTTCTACCACCATGTGTCTGATATATACAA
CONTIG00340_3316-4117-360	AGCCTTTCTATTTGCCTGTTTATATGGGCTAGCAACCTGAGAACCCGGCCGGACTGACTTCCTCAAGATCACTAATTGTATGCAAGTAAGCGGCAGTGCTGAATACCGCCAACACTGCTG
CONTIG00340_4170-5411-320	GGCTATCGTAATCTTCACAAGGTACCACACCCAAGAACGTCATGTATAAGTATAACACGGGGTGACCGTTGTACAGATATGTCCATTTCCCCTGAGCTGAACTGGCAGTTAACAGCAGCT
CONTIG00340_5503-6121-160	TCCATCAAGATACGCTCGATGCTGCTGATAGCGGCGGTGAAGAGAACCGGTCTGGTGCCGGGCATGAGCATCTCAGGGTGAGTGGAAAGCAGGTACATCATGTAATTTAATATCTCCCTA
CONTIG00340_7243-7931-320	TAGCAAGACTTGGGTCACCCGATGGATTCCTTAAACTCGTACATGAATCCTAGTATAAATTAATTGAAATTGCACAAGGGCGGTTAATGATATTGGGTTGACTTGGGCAAACAGTTCTGT
CONTIG00342_1-2115-1840	GATGCCTGTAATTTTTTGCTGGAAACTGTGATCCCATTACGACTTCGTTATGTTGGCATCGTAAACCGCAGCCAGCAGGTACTTTAGTTTGCAGCATGTTTGCTTAGTTTAAGGGTTATG
CONTIG00342_2918-6099-280	CAATCGAGCTTTCTGGTGGAGCACACATTCACTATATTTTTCAATCTATCTTCGTCAAAAGCTTAGAGGTTTTTAATTTTGTTGCATGTGCTATCTTGCTGAATCTTCATTATGCTATGT
CONTIG00346_1339-4450-2160	TGTTCAGTGTACGTAGTATTGTATCAGTGCTAGATAGGACCTGAGAGAATACCAACCCTAGGCGATGCTCCTTCGCGAGTCTGGTGCTGCCCTTTTATGAAAGTGGTAGGGTTGGACGTC
CONTIG00346_5095-5914-280	AGATTTTGGATGGCCTCATCACCATGATTTGCATTTTCACTTGCTGATGCTGATGCAGTTGCAAGTTTGAAAGGTTTTGTTTGGTTTATTGACCATGTGCATCGTTTGATCCCGAGTTCG
CONTIG00346_5915-6822-360	GCACCCGCGCCTCCACCGTCAGCGGCACGGCGCCCGCCGCGGCCTGCTCCGCCAGCCGCGCCCTCTGGTCGTCCGTGAGGGCCAGGCCGTCCCTCCCGGTGAGCGGCATGGAGATGAGCG
CONTIG00346_6823-7600-200	AGAGTGTGAGCTGATGAGCTGCTAGCTGGGTCTTATGTATAGAGACTGGAGGAGGTAGCGCGTGGAGACGAAGCCGAAAGGGACACGTGAGAAACGGTCGCCACACGCTGTTCAATTCAA
CONTIG00354_1-6724-4400	ATAGAAACACCTTAATCTTACTTGGAATTTTTAGCTTCCATAAAATGTCCCACACCGGGTTCGGTTCAGTAGAGCCTTGCCCATCTTCTCTTCTTGTTTGTGCGCCGAACTGATGATCCC
CONTIG00354_6810-7956-680	AATGAGCTCCACGGCGTCCCGGAGCGGCCGGTCCACCAGCTCCTGCGCGGTGGTCGTCGGCCACGCCCAGAGCACCACGTTGCCGGTGTACCCCGCGGGCACCCGCGGGCCGCTCATCCG
CONTIG00355_111-7942-5360	CTCTGACCGTGATAGGATCTTTACCAGTCGGGTTTGGAAGGAGCTATGCAAACTGACACATACAACTCTCAACATATCATCTGCCCGACACCCGCAAACGGATGGTACGACAGAGCGCGT
CONTIG00356_1-7939-4360	TATTTTTGTTGAGAACCTTCCAATCTATTCATTTTTGATAAATCAAGTGAACTGTCAAGGTAATATAAAGAGCACCAGAAAAAGAATTAGAGAAAAGTGCATTTTTCGTCCCTCAACTAA
CONTIG00358_1-755-360	TAGAATTACTTGGCAGCTGCCAACGATGGGACAAGCTGGAAGATAACAAAACAAGCACTATTGTAACATATGAAACTCACCTGGTCTTGCTCATCGAGTAGAAAAGTCTCAAGCTTCTTC
CONTIG00358_2268-2772-200	AAGGGACTTTTTCCCATCTGACAGTCCATCAGCTTCCATGCAAACAAAGCAGTAAGTAGAAGCACTCAGAGACCTTTTCTGCCATCTCTTTGGCTTTTGCAAGCAACTGCTCCTTCTCTG
CONTIG00358_2773-4407-600	TAACTTTTGGATTCTTCATGGCATATGATGTATCCACGAGATCATGCTCTTCATAAGAATCAACTTTGCAATCCATGTTATAGCGGATAACATCATGCACAACATCCCAAAGACCAAAAC
CONTIG00358_4616-7917-2000	CGAAGGCATATGTCAACGACAAGGTCGTCGGGACCAAGTCAGATGAAACCCTTCCGCTGATTCGTACGAACTGTTCAACAAACCTAGCGCACATGCCACTCAGTTCGAGCTGAACAAGCG
CONTIG00358_938-2267-160	GGAGGACTGCTTTGTATGAAGTACTGGAAGGACATGAAGTCATATGTACCCATTCCTGGAGCATATGCTTGGCCATCAAGATAGTCACAATTGTCTCATATATGAAACGGCCTGATGAGT
CONTIG00362_4333-7921-1880	GATGTAATACATGAGGTGATGCAATTTGCTCCTGAAAGGCTGAAAAGCTGAAGTAATGGTCATAGCTGTAGCGAGTATGTTATTAATCTACCATGTGTGTTCTGATTCCTGTGAACTTCT
CONTIG00362_4333-7921-1600	GTCTGACTGAGCAGGAAGCGGGTGAGATATCTATTGTTGATGACATGCATGAGTTGGAGAAAAAGCTATGCATCATTGGACTGTGGTGCATTCAGATGAAGTCCCATGATCGCCCGACAA
CONTIG00363_1-1657-840	GAAAAAATATATATTTATATGCATATTGATTGGTTAGAGATGTGGATGTGATGATATATGCAGAGAACAACGTTGGGATTGGGCTAGTGAGGATGAAAAGGCCGGCCTATGGCAAGAAAG
CONTIG00363_1710-7935-5520	CCGCCGGCTCCATGGGAGCCGACCCTCCTTGCGGCGCTCCATTCCGCCCCCTCGCCGGCCAACTACACGGGTGGCGGCGATTGGTACATGGACACCGGCGCCACCGCTCATATGGCTGCC
CONTIG00367_2043-5305-2480	TGATCAAACAGTGGTTACATGGCTCCTGAGTATGCAATGGAAGGTGTCTTCTCTACCAAGTCTGACGTCTACAGTTTCGGCGTGTTACTACTGGAGGTTGTAACTGGTATAAGGAGAAAC
CONTIG00367_487-1561-120	GGATGGTTGTAACTTTTGCATAAGAACTCGGTTTGAAATGATTTTTATATCAAAATCGATCATTTCGACGAGACGAAGATAATTCGTGTAAAAAGTTTTCTCATATGTGGCCATCTTGGA
CONTIG00368_1-878-400	ACGCAAACCGAACTGGCGTCACCGTACCAAATTTTGGCATGGCCAAGAGACGGCAGCCAGGACCGTCGCCTCGGTTGGCTCCCATGAATAACACATTTTAGTGATGATACTTCCAGGATT
CONTIG00368_3988-6967-1560	CCAATAAGAAAAGTCCTCGTGTTCGATACTAACACGGTTTCCTGTGCTAAATTACATACCATCATGCTATCCTAATCTAGGAGAGTAGTTTTGCATAAAGGGCGCCTTTATTGACTCATA
CONTIG00368_7024-7922-600	GAAATGTTTGACAGTGTGCGTTAGACTACAATGCTCGCCCGAATCTAGCAATGGGGAGGCTATCGGAGCGGCTGCGGCGGCGCACCATCGGCCCATCTAGGAGATTGGAGGAGCGAGGCA
CONTIG00368_929-2026-480	GATGCACCAAAAGCAAGAGTGTCTTCAAACACAACTGTTAAAACATCTGTCCATTACGGATCAGTCCCACAAATTGCCTTCTATCCTACTTCATACAACACCCTGACCAGCTCATGCAAT
CONTIG00371_1-3922-3600	TGGACGGCAGCGACCTTGGAGGAGGACGAGCGGCCAGCGGCTGGATCGATTGGGACCAAGTCCGATAGGATCCAATACTAGCCAGCGGATTCCACGTGAGGCCAAATCGATTCACAGTGG
CONTIG00371_4000-4963-120	TGGCCGCTTGACACCTACTTGATAGGCGACTGGCGTGTCGCTGAGGTGGAGCGATGGAGCTGTAGTGGGAGCTTGCCGGGCCTTCGCTTGCCGGCAACCAAAGTCTTGATCTTCAGTACT
CONTIG00371_5022-5740-440	GTAATGGGCAGCTGCACCCTTCTATTCATTCATAACTGATTCATTACAAATAATGGTCCTGATTACATCAGGGATCTCATTAAGCCAGCAGGACCAAGCATCATGCTCTGCCGATTTGGC
CONTIG00371_5946-7887-120	ACACGACGAGGATGATTTAAAGCCTCCCATTACGATAAGCATTTCTATTCTCCCATATGTGCCATATTGCCACTGCCATAATCATAGAGTGAAACTCTGTAGCGTTTTGTATCCACTCTA
CONTIG00381_1-604-200	GGTTCGCGGCGACGTCGGCCCGGCTGGGGCAGTACTCGCCGACCATCACCTGGTGGCACGACGGCTTGGCCTCCCTGGGCGTCATCCAGAACCACAGCGCCGTCTGGTACGCCGTGTCGG
CONTIG00381_680-2774-680	CAAGAAACGGCCATGGATGGGCGTCCAAGCAACAAACGTTATTACATGGGGGACGGACTGCGTCCTATTTGTTCCTAGTTGAATTGGCAAGTGGAGCTATACAAATCCAGAAGATTCAGC
CONTIG00382_2966-4403-360	TATATTCCCCTGCGAAAGATAATTGGCCTGTTGCTTCATTTGTTTCTGTTCTGGCATTGTGGCATCACCTGCATTCTCTGTGTAAGATGATAGATCCTGACTTTTTATAATCGCTTGCAT
CONTIG00382_4460-5314-400	TTCATAGCTTGTATATTTCGAATACCTAAACCACCTTCACACTTTGGAATGCAAATATCCTTCCATGCCCTCAGACAAAGATAATAATGCCAGTGAAGTTTCATTTATAATGCCAGTGAA
CONTIG00382_555-1622-560	CCCGCATCGGGTGGCTCGTCCTCGCCTCTGTCGTCGCCCGAGTCAAGCCCGGCCTTGCAACCACCTGCTGCTGCTCCTCGACCTCGCACACGCAGCCAGACAGGGGTTTTCCAGCCAAAG
CONTIG00382_5960-7638-320	GCTGCAGATTCGCAAGCTCACCTGAGATCAATGGAAGCAGCATCTATTCCTCCGCACCAAGTCCTCCTCCAATCGCTGCACAAACCAAGAGGACAAAAACAAAATCAGCTCACCTGCTTG
CONTIG00383_1-1134-360	CCTCGGCCACTACAAGCTGCCATTCGGGATGAACAACAACATCACGATAAGAAATCGGCTCAAGAACAAAAGCACGAACACGCAAACAAGCACGTAAACCATAAGTAGGCGGAGAGGAAG
CONTIG00383_1189-2308-720	CCCAGACATCAGAGTGAACAAGGTAGAAAGGACACTGAGACACAATCTCGCTATAAGGAGAAGGTAACTGGACCTGTTTACCAAGCCAACAATCCTGACAGTCTAAAGACACACCGCTGA
CONTIG00383_2362-7851-3200	GAAATGATCAGCCGAGACCGATGTCGTCGTCCGGTCCGCCTCATTATAGCCGTTGGACGAGTCAATAATCCTCAAAACTCATCTTCCATCTCATGCGCTCCGCCCTACCTCGTCTACCAC
CONTIG00390_1-4463-200	ATGGTGACTTTGGTTTTCTAGAATGAAGGATCGAGACAAGCCCGGCTTTAAAATAATAAAATCATCAATCATGTACAAGGTGTGAAATGCATAAAACCACCATAATTTTGTCATTATTAA
CONTIG00390_4576-7548-1720	GAAATGCAATTGTCTCAACTATGTGTCAAGTATCCAGTTACCTGATCTCAGAAATAGGGTCAAAGTCCGTGGTACAAAGAACCTGTCAGTACAAAGATCATAACATCAAACACACTAACA
CONTIG00404_5369-7773-400	TTAACAGGACCATCTTTCATATAATGAACATGCACAGAAACCAACCCTAAACCACATTATCCATGCAAGCAATGCGGGCATACACCTACACACTCACTCACCTTGTCAACCGCAATGCAT
CONTIG00407_1-951-640	ATTGTTTTTTATTGTGTAGTTTCCCTGTGTAACCATCAATCTCATTAGGATGTCAAGACACAATGAGATGTCAGAATTAAGCAACAGAATTTCACCACCACAGAGATTGGTATAATTGAG
CONTIG00407_1441-5808-4120	TTCTGAACTGCCATTGTTAAAAGTGTAAATGATCAGCAATACGGTGTGGTGACATACAAGGATCTCAGTGGCAGCATAGTACCAATTAAAGTGTTCTCCTAAACTCAGATTTCTCTCATG
CONTIG00407_5911-6550-280	TGCAGCCGTAGGGAAAAGCAGACCCCAATTCCATCATTGGTGGTGCTTCAGCAAAAGTTCAGAATTTTGGGAGCAGCATTACCTGCAGCCAAATGCAAGACATGATACTACTAACTACGA
CONTIG00407_6618-7403-160	AATAAAAATTGAATTAGATCATCTCCTTATGTTCGAATGCAGAGTCTGAATCTTTAAACATAAGCACTATGCTAGTACATGAATAATGCTGAAATAAACATGTATTCTTTCTACGATCTA
CONTIG00407_952-1440-240	TGGATCCCTTGCAATTACTGGACTTGAGGAAGAACGAGGAGTCCTTGAGAAAAGAAACGACGGCGTGAGTAAATTATGCCTCGTGTTTTGGCTGTTGGATTCTGGAACCTGGATCGAGGA
CONTIG00413_2777-5705-1120	TGTTTCAGCAGCAAAGGCTTATTTGGAGAAAACAGCCAGGACACATCCCAACTGCCCTACTCTACTGCTTGCATAGATCGATATATGGTTGTGCTGCATCAAGCCACCCTACTATCAGAG
CONTIG00413_68-2698-2320	GAAGAATGGGATAGAGTGAAAAATTCAATTGGACGTACACTTGAAAGAAATGCTACCGTGGAATTAATGATGAAGATATTATCACTTAGCTATTTTGATCTTCCTGCTCATCTGAAGACT
CONTIG00415_1-7738-4800	GAAGGGAGGAGAAAGCGAGCAGCAGCCCGAAGCCAAGTCCTACACCGCAACAACGCCTCCTGCCTTTCTGTCCCCGTCTCTCTTCTATCTCCATGTAAAGTTGTGAGCCGTCGACGAAGA
CONTIG00418_1429-6018-320	ACGGCATGCTTGTGTTTATGCGTCTCTTCTGATTCAGATGTACCACTATGAAGTTCTTCCTCTTATACGAAAATGGTATAATCATCCAACCTAACAACAGTATGGTACTTGGTTGATGTT
CONTIG00418_448-1353-280	AAACTCCAGGATGGCTATTTCTGCACTTTCAGTGAACTCTTTCTCCAAGAACGCGGCAACGACTTGTCGTACTTCTATGTGTTGATGGAATCTTCTAAGGAGCGAACAAAATCTACGGTG
CONTIG00418_6019-7170-720	GCTTTGCTTTTTTCCAAAGGTACGCCACATTTGAATGAGACTGAGCCGTTGATTTCTTCAAGGCAATAATGTCAACAGTTCCTTTGATCTTGTTACTCAGGATGGTGAGTTGCTGGCCGG
CONTIG00422_1-2102-840	CTGAACCCAACCTTGGCATCATATGCGTTGTACATATCATAAGCGTTGTCCTCTGAATCAAAACCCAATCCAACTTTTGAAACAATCAACGTTTGTCCAACTTTATCAATCTCCTGCCAT
CONTIG00422_2220-4725-720	ATGGTGGTGGGGATGGTGGCAGGGCGCTGGAAGCGGCGAGAAAGCGGTGGAAGCGGCGAGGAGGCAGGGAAATAAGCGCATGGCAGTGTGGTAGAGCACGTGGCGAGCACCGCATTTTAT
CONTIG00422_4777-7725-2560	CGACTGTGTCCCACCTTCGGCTCTCATGATCAAGCTTGGGTGAGTATTTGTTGCATCATAGTTGTCCTTACCATCATAACTGCTTCTTTGAACTGATGTTACTCTTATGACTTCAGAGCC
CONTIG00424_1-6447-3760	AATTAGGATTTTAGTTATTTCATTGGTCTTACCACCCATTGTGTACTTATCAAGACTTGCCTCATCCAGTTAAGACCTTCCCAAAAGAGAAAAAATTCTAGGACAAACTGTTCAATAGGT
CONTIG00424_6517-7734-280	ATATAAATATGAATATTTGCATAAAATACCCGCTCAAAAGCATTTGCTTTAGCAACAGGTACTCCCTACTAAAATTTCGGCTCGCCCCTGAAACACATGTCAGATAGCCAGTTCAAGATG
CONTIG00429_1-1094-360	AGTCCATGGGCCTTCGAAGAGTAGGAATCCCTTTGTTCGAAGCCATTTCTGCGGTAAAATCTCACTGTCTGTATCTGGTGGCTTAGTGGTTCTGTTCTGCCTCCTTTATCACTAATTTCC
CONTIG00429_1155-1778-280	CTTCTAGCTAGTATTAAGCTGCATGTATCATTTGCGATGCGTAAACTCTGACCCAAATGTTAAACAAATTAACTATACAGTCAGGGAACATGCCTCATACTGGTGATGCTACTACCATTA
CONTIG00429_1953-3856-760	TATTTGAACCATACTAGTGTTCATTTTTTGTAGGTTATAAAATGCATGACCTGTTTCATATGTTTGTGTTCTGTCCAAGATGTTACAAATTTAACAAAAAAAAATGATGATAAAGAGAAA
CONTIG00429_3909-7689-1760	CCTACGTTCGCTGAGCTCATGTACGGCCCGGGCCGACCGCGTTCACCTCCTCGAGGAGGCCCCGGTTGAGCTCGTTGGCCGTCTTCTCGCCGCCGAACTTCTCCGGCGACTGGAGCCGGA
CONTIG00433_904-7667-3320	ACTTATTTCTGTTGGTGCAGGAGGATGAATTGGGATTGCCTACGGTGCCGCACGCGTCAATTCGTACCTGAAAGTAACGAAAAAAACTATGGTGTAGCTTTGATCTCGATGTGAATGGTC
CONTIG00437_1-1443-200	TCCGTCCTTGGTGGCGGTCCTGTTGAGGGGTTCGGCCGTGACGCCTAATAGCATTGCAATGCTGCCAAGTGATACCCCTCGTGTCGGTCATGTAGTCTCGCCATCCATGCTTCACTCGGT
CONTIG00437_1494-5968-3320	GGTGAAGCTCACTCCCGGCGCGAAGCATATACTGGTGCCAAGCGATAGCACACATGGCGATTCTATGCCTGTGTACTCCTGTTTATCCTTCGGAAGTAGGAGCGGAAATGCTGCAGGGTC
CONTIG00437_6029-6455-120	GGCGGCGGTTGGTCTCCTCCGGCGTCGGCCGTCAGTGAGCGGCCTGTATCGGACCTTCGTTTCCTCCCTCGTCGTCCGGGCTCTACCCTCGTCGTTGGGCTGGACCGCTCCCAGCTGCAG
CONTIG00441_3417-4394-400	GTTCATCGGATCCAATTCAGTCCATGCCTGCCATGCATGATGCATCACTCAAAATATAAACTCATATAACTTCTCTCTGCTAGCTTGTCAAAGTAACAACACCGTTTGTAATTATAGATA
CONTIG00441_4460-7630-120	TCCTATGCAGCGACCGCTCTTCAAACCGGTTGAAAAAAACCCGTGCTGCCATCTCCCATCGGTTGCACCTAGTAGCCAGCTGCTCCTTGGAGGCCGTAGGAGTGAGTAATGACCACGTAC
CONTIG00441_66-602-280	TACATTGAAGTCATAAAAAATTCTTTGCTATCGGTTTCACCATAGCAAAAGTTCAGTTCATCCTGCATCATCATGAGCCTAATTCTTTGCCGCCGTCATATGGATTTTCACCTCTTCGCT
CONTIG00441_882-3365-840	ATGGTGAGCTCATACGCCGGTTTGGTGGAGAAAGGAACGCCGCCGATCAAGAATCGTTCGTCCGGCTGGAGCGATGGCTGGAAGTCCTGCAACAGAGACAACAAAGAGCACAACTCGGAT
CONTIG00446_1735-7628-1840	GGGGAAGACCTTTTCTTGTCCTGGAGGAAGAAGCCGAGAAGGAGGGATGGGGTGAAGCCGTGGTCGCGGTGCTGCCTCCTAAGGCCATCAAGGAAGGCCGGGTTCCTTGATGAGATCACG
CONTIG00449_1528-3441-920	CAGAGTGTCTACTCAACAAGGTCAGATGTTTTCAGCTTCGGCATCCTAGTTCTCGAGATCATAAGTGGGAAGAGGGCTGTCGGTTCCTACCAATTATCTGGAAGATCATACGAGCTCAGG
CONTIG00449_5358-7644-760	GAATCACGATGCAAAAATGAATGGCTAAATAAGGGGGTGTAGGAAAGCCTGTGCTTTCTCAAATGTTAACCCTATGACAACGGGTAATCTCTGATGCAATCGCTTCCTTGCCTAATCTCA
CONTIG00455_1117-1695-120	GCTTGCTCCCGTGTCTTCGCGCCGCTTCCGCTGCTCGCGCTCGAGCTGAGCGCGGCCAGCGCGGCTTGCCTCCGCGTCGCCGTGCCGCTATAGGAGCCTGTGCTGGGCGCCGCTTCTACC
CONTIG00455_2160-5275-1560	AAATGTACACAGCTGTAGTACTAGCGCAGTGGTAACAGTTCTGATCCAATGCCACGCACCTGCAGGTCGCGAGTTCGACCTTCGCACGCACATATTTTTTAAGAAATTACAGCATAGTGT
CONTIG00459_3692-7604-3600	CAGATACAGAAAGATGCTGTGGTTACTTGGCCGGTCCGGCCGGCCCGGCGGCGGCAACACCCAAAGGCGCTGCTTTCCTCCATGGGGGCGCAACCGAGGTCCCCTGCTCTCCACCCCGAT
CONTIG00461_1-2018-680	AAAGGATGGAGGAAATCACCATTTCTCATCGACCCTTCCCATTGCGGTCGACAGTGCTGCTCTGGCCGTCGGTATAGGCGTCATCCACCGGAGGGTCATCATCGTCGTCGTCAGAGCTTG
CONTIG00461_2019-2418-160	ATTCCATCAAACAGTTGACGCGCAGCTTGACTAGAGAACAATTCTCACAGACTGCAGAGAGTAAGATTCAGTCAAAACTAATTCAGTTGGACCATAACAAAATACATCAGTGCAGAAAAA
CONTIG00461_3206-6460-2880	CAAGAATCATGAATTGTGTCACGACACGCACTGATCGTATGATGAATGGTGATCGTCCAATTATCACCGCACGTCTCTTAGGAACCAATTATAAAAATATTTTAAATTTGTAAATCACAG
CONTIG00461_6535-7591-800	GTTCATGTTCTATCTCAGATGAATCCGCCTCTCCTGCCGCCAATCATGCTCCTGGGGATGGCTACTGCAAAAGGGAACGCATATGGACCAGAGTCACGGGCCGTGCAGCGGGAGTGTCCG
CONTIG00465_1-1686-1000	CGTAGGATCTAGGGATCCACCACAACCAGCCAGCCGACCACCTCTGGTGGAGGAGGAGGCCACCACCGCCACGCCCGGGGCCGGAGCCCTCAGTTTCCTCGTGTTGGGGGACGAACCCAG
CONTIG00465_1737-5510-2120	TTTATGCAGCATCGCATGCTCATGATAATAAGGAATAGCTAATAGAAACGAAAGTACCTGTAAATGAGTTGCCGTGCGCGAGCTCTAGTGTGTGGTGCTTATATTTCACATACTTGAGCA
CONTIG00465_6536-7597-720	TCCATCCCGTCGTAAGATCATGTCCCCTGCTGATGAAAATGTTGCGATACATCTGTTATGATATCATAACATCCACTAGTGGAAAAAGGGCATTAAACCCGGTTCCAAGGGCCTTTAGTC
CONTIG00468_4010-5273-200	CGAAGACTTTTCAATTGTCATTGACGAGGTCAAACCGGCTCTGAAGAGGAGCGGCGACATCGGCGTGTTACGGCGGTAAATGGTTGTTGGATGGTCTTGAAATTTTGATGTAAATTTTAT
CONTIG00468_5274-6310-360	CGAGATCCGGGACAGGTCGTACAGGCTGAAGATCGAGCGCCGCGACGGCGGTGAGAGCCGAGCGAGTGGAGCACGGGGGACGCCGGCTGATGAATTCGTGGGCAGCGCTGCCGCCAGTGT
CONTIG00468_530-3957-2600	TGCGAGGTGGTGAGATCGTCTTTGAGTTCACCACGGGGAATCATGGCGGAGATACACGCAGTGTACTATTATTAATTTGAGTTTGTTATTATGAGCAGGAGGGTTGTTACTTATGGGACC
CONTIG00468_530-3957-2960	TCTTATTGTTGCATCCTTTTTTCGGTGAAAATTATTGTACAACATACTTTAACTCCTTCAATTCCTGTTTTTGTTATGAAATTTGCCTGTTTAAATTTGCACCGATGGAAATGCAACAGT
CONTIG00468_6311-7583-960	GACTTAGTTTAAGAAATTGCACACAAGTTCCAGTCTATGATCATCAATTTCATCTTCAGAATTTAGAAGCTATGTCAGCTCATGTTGCCTTCTTTCTGTTGGTGGCCTCTGCTCTGCATG
CONTIG00470_6080-7243-680	GTCGCTCCACTCAAATCCCTTCTTGGTCAGGAGCTGAGTGAGCGGCTTCGCGATGATGCCGTAATGCGGGACGAACTTGCGGTAGTAGCCGGTGAGGCCAAGAAATCTGCGCAGTTCAGT
CONTIG00470_611-2744-240	CTGTCTGTCTCTTCATTTCGTCTTGAGCCTCTGCTTGTACTTTATGCAGCGCAGATTTAAGGTCTTCTGTAGCCTTATCACGCTCCTCTATTCTTAAGTTTCTCTCCTCGCTTAGCTGTT
CONTIG00473_118-4072-1160	GCAGCAAAATGTTGTCTGGCCATTGGAGATTATAATTTCTTTTTTACTTCCGTTGCAACGCACAGGCACTTTTGCTAGTTGAATAAAAAGTCAGAAGCATCCCATGTTGGGGGAAACCTA
CONTIG00473_4073-7561-1520	ATTGGGGCGACCGCCTTTTTCCGGTTTCTAGGTCCACCTTTGATACACAACTAGGTCTCATACATTTTTGTGTTATATGCAAATCCATCCTTGACACGTAGTTGGGGGCGACCACTCTTG
CONTIG00482_1-1077-760	AGGATGGCCGCTACGCTGCCACCCTCTTGGAATGTATCCCGTGCACCAATATTTGCGGTGCTACCGGTGCATCGGATGCCATAAAATATTTTAAAAATTCTAAAAAAAAATATAGCACGT
CONTIG00482_3274-4379-160	CGATGGGTTCCAGAAGGCGACCAAGGAGATGGTGAACAACAAGAAGGGAACCACCACGCTCTCCTTCATCTTCGACAAGGGCGTCATCGTCGCCGCCGACTCCCGGGCCAGCATGGGCGG
CONTIG00482_5215-5964-400	TACTACCCAGTCCAGGCGGCTCCGTCGAGCAAGAGATGGCCGAGGCCCCTTCTGCGTCAACCTGATTGATGTCGTACGAATTCCGTGAACTGTGCTGAAGCACCTTGTTTTATGGACTGG
CONTIG00498_1-1035-600	ACTTGATCCCTAAAGGTGGCTTCTTTCTTTCAACAACCAATATTCCTTAGTATTTATCTTCTCCCAAAGTTTGGATTATCGTTTGAATTAAATTTCACGATGGAATTGTCGCTGGATAAG
CONTIG00498_1036-1970-680	GGTAAATTTGCCACCTAGGATATAGTGATTATGTGGCATTTAATAAATGTGGAAAGAGAGCAAAGTTGTATGTAGAATAACCAACAACCTTTGCACAAGCTTCAAGGTAAAATAGAGAGC
CONTIG00498_1971-3503-480	CGTCCCTGCATGCGTGCTGCACGTGTATTTTTCAGATTATGCATGTAGATATACCCATGGGTACTTCACGTGTCCAACTGGAGCCCTAAAACGATCCATCGGACAGCCCAGTAATTGTTC
CONTIG00498_3614-7504-1160	ATCTATGCATATGTCTATCTTTTGACCTCTCATAGCTGCTATAGCTATGTTGTTCACGTCATTGTCAGCGTCACCTTTCGTGTGGTTACTGCTTGGCTAGCTGAGGACTGGGATTCAACT
CONTIG00503_1-462-200	TCCAAATTATGCCCAGCATTAAAGTGAATCCTAACATCCCATATAGCGTCATCTAACCTACAAGCCACGGCAAAATTGAAATTTTTTCAGTGCTTTAAGAACACTAACCCTAGCCCTATG
CONTIG00503_4543-5101-160	TAATCACCAATAGCCTCCCACCTACCAAAGCCTTCCAAATACAACTAAATCTTCATTTCCTATGCCACAAATTGTTTTTCGAGGATCAAATTTCTATGTTAGCATCTTGTATGTCACCAA
CONTIG00503_923-4367-120	GTGGACAGACAGATCAAGGGAAGGAGTGAGATGCGAGATGAAGGATGCAGTCGACTCGGCGTGATGGACTTTGGCACCACCTGTCAGTGCATGTGCATGTGCGTCTGCGTGTTGGTATTA
CONTIG00504_2104-7204-3920	TGTCATCACAAGAGCTCTTCTGTTCCCTCGAGCAGCCCTAACGATGAAACCGCTGGCGGCTAATGTCTCCTCCTCCTTCTTCTTCTTTTTGCGGGAATCATCCTTCTTATGTATCACTAT
CONTIG00504_302-741-120	TGTGTCAAGGCGTTTGCCTAGGAAGACTACTCGGTGACCTCACAGGTAAGGAACGAGTGGTGCTCAATATTGATGACGAGTCTGCAATCTCTCTATGGAAGAATCAAATGCATCATGGTA
CONTIG00504_937-1901-160	CAACCGGCCGGAAAGTAATCGACCGCGGTAGCTTGTACGCGCACGTCGTCGGAAAGTACTCGACGGTTGCGTCGTCAAGGTTGGGACTGTGCCAACAGGGTCGAGGTGGGTCGTTGGGTG
CONTIG00507_2867-7470-2640	ACGTTGGATGAAGACGACGACATCGGCATCTGGCGGACTTGGGGATGATCCCGGCTGAAGTGCCACAAAGACTCGGTTTCGTCACCTCCGACGGCCGTTTAATCAGTTCATAAAGCAACG
CONTIG00512_2509-5380-1160	AAATGAATCAAATTAATATGGGAGCGAGAAACATCAGCATGTGTAAGATAAAAAAGGATTTTATTCGAATCGGTTACTTTTCCATACTAGTAAATCCTTACGTACAATGCATGTTGATAT
CONTIG00512_500-2457-720	GCCGGTTGCAGCTCATGGCGGCACCATCGTCGCTGTCAGTACCAACTTTTGCCGGTTGGAGCTTCTTCTGCCGGTTCCAGCCCATCACGACACCACCGTCGCGGACGTAGCAAATCGGTT
CONTIG00512_5457-5892-120	AAGACAGTAATTGCGTTTGTATAATATGCGAGTTGTGAAACTTCACAAAATAGAAGTTGCTACAAAGAATGTATTACTGGCATTGGTATTGCCTTAAAGAAGAAAGAAAATGAAACAAAT
CONTIG00512_5943-7463-120	AAGAAACAATCATATGATAGTGCAAGTTTCGCACTCTAGTATAATTGTACATGCATTATATAATACTTAGGGCTTGTTTAGCAGCATAGTTTTCCAAATACCGTAGTGTTCCAAAACCTC
CONTIG00512_95-499-160	TCCCGAACATCCCTCGACAGGTTAGGGTCGAGGCTCTTACTAGGTTGTATCTGTTTGTCTGGCCGAGGATCCTTGCGGCGGTCCTTCCGGGATCGGGATTGACGGCGCTCTTGGAGGCGG
CONTIG00517_3507-7453-1880	TATTGTACCAAAGGTCATCGGTAACGTATACTACCTTAAGAGTTTCAGCAGTACCATCAGATATAGGCCAACCATTGTCTATAGTTGAAAGGGTCCATGAACCTTTCGATCTATGGCGAT
CONTIG00522_1-6990-1560	CAAAATTAGCAGTTCAACTTTGTACTTAAAGGTAAGATTTGACCTAAAGGCATGGAAGAAAAATACAATAAACTTCACAAGATATGTGATATATTGCGAATGATGACCAATATTAACCTT
CONTIG00523_1-6144-2720	CCCGGCTGTGGCTGTCGGGCGTGCCGTGCCCCGCATCGCTTCTCCTCCGCCGGCAGTGAGACTGGTAACAACCGTACACGTGGATGGTGGACTGTAACGAGTGGCAGGACAAAGAACACA
CONTIG00523_6245-7274-560	CCCTAATTAAAATGCAATTCAATAAGATGAATAGATTTGTAAACTATTTGAAATTGAGGGATGTCACATGGTGAACTCTCTTCAAAACCTATATTTAGCCTTCTAATATTATTAGGAAGC
CONTIG00527_1903-2806-640	GGGCCGCCCGAAGTTTCATTATATTAGCACTGATAAACAAACGCTGATTCGTACTACGTGCGTGTGCCCAGCAAACTTCGCTCTAACCTGTACTTGTAGTAGGCTGCTTTCCTGACCCGG
CONTIG00527_3313-5890-1720	ATCGCCTCATGTAACTACTCCGTGTGAAGGCGGATGTGTGAGCCGTGTAAATAACATTGTAACACCATGGATGGGAAGTCTTTCCCCCTTTTTTTTATAAAAATGATACGCACACTCGTG
CONTIG00527_5950-7431-400	GGCACTTCTCATATCAGGCCCAAATCTGGGGCGGATATGAAGACGTCTGGACATGCCCGCCTGCTATGGCCCGCGTCGCCCCACAAAATCCGCACCCAATAGGACGAAACCCTAGTCAAA
CONTIG00527_886-1846-280	TGAAGGTTACAAAATGCCCATTTAAAGTCGCAACTGCTACGGTATAGTGTACATGCGTACTCTTTACTCACAAGCAATGCAAGTACGGAATATTTGTATGTCAAAAATAGTAGCTTTTGA
CONTIG00527_97-885-280	CCGCCGACAGAATGGCTAAGCGGGGCTGGCCAAATTGTGGCCCTTGCCCCTTGTGTCGGGGAGTGCAAGAATATGGAACACATCTATTCTTCAGATGTCGCTTCATGTTGAGGCTTTGGA
CONTIG00528_1-1204-360	AGTGTTGATGTTTATCTTATATCTTTTGCATTCACTACTCACTTCTCCGAAGGATCCAACAACGGTTACTTGAAGCTTTTCGTCAAAAGTACTAACTACATATGTAAACATAGAAACCAT
CONTIG00528_1399-3409-1280	TCCTCGTGCCTGGTGCGATGGCAACCCTCGCTGGAGGCTCCCACGTTCTCAGTTCTCATGCGAGCTGCCGCGTCCTCCCCGCTATGCGCCACCGGATCCTCCGTCCTCCCGTGTTATGGC
CONTIG00528_3469-7360-1080	CCAAGAAGTAACCTGCGAAGAATGGATCTACAAAACTCAACTCTATACACATGGATACTCATGTATGCGTGGTGAACTAAAGTCTAAAGGCACCTAGCAGAGTATTATCCTTTGAGGTCT
CONTIG00530_1733-2520-240	TGGCACTAGAAAAGTGTGGTGCACCACAAGTACGATACTATCAAGCAGTGGCCACAAAAGGTCAAACTTGTGCAACGCTAGTTTGGTAAAGTGTGAACAGGTACCAAATGCTTTTAAACC
CONTIG00530_2631-6336-1800	GCTCCAACGAAGACACGAACGGAGTCCCTGAGCCAAAGTTTATGAGATAGACCGACACGGAGTTGCCCTGAGCAACAGTGATCATCTCTTTCCATACCATTCTTGATGGATCCAAACCTG
CONTIG00530_2631-6336-1960	TCCAAACAGAAAAAGGGTCCCATCCATACTCTTGTTCAACCCATCGTAGTTGCCATAAGTAAACATAGCCCTCAACAGAAACTTCATACCAGTGGTGGATCGCAGTGTGTAGCAATTTCG
CONTIG00530_322-1296-360	AGCATAATCTTCATGGACTCCTGGCTCTCCTACAGTGTCAAAAATTAATGCTTTACATGAAAATTTAGGTATGAATCGGCTGTCTAATCTCTACCACCTATTGCATTGATGAAAGGGAGT
CONTIG00530_6648-7439-520	CACGAGGATGCCGCCGCCGCGACGCCATCCTTACTTGAACAGACTGGTTTCAAATGCATCCCAACCATAGGACCGATAGCCTCGTTAGGGAATGATCCGAAGAATCTTTATTCAGCATTG
CONTIG00541_146-6286-1560	ATACACCACTCGCACTTGACTGCTCACTGCTTTTCCTAGTCCACAATCATTGACTAATTCAACCTTGTGGCTCCAAGTCCAATGAGCACAATGGCTTGATTGTAAAATAGGTAAGACAAA
CONTIG00541_6337-7397-520	TGACATGCATGGTTGACAGGGCTACGCCGTACAACTGGACGAGCTTCCAAGAGTACGCACGGCAGGCGAGCGCACCTGCCCTGCCAGAGACGAAGCGGCTGTACAACAAGTTGCTTTCAG
CONTIG00546_1-1102-120	TCCAAGTTTTGTAGCCCTCTAATCTTCGTTGGTAGCTGGCATGTATCACAGCCACGAATCTGTATATGTCGCAGCTGATATAATTTACACAATCCTGTCAGGTTGATTTTCTGGTTGTCA
CONTIG00546_4441-5959-920	ATCAAATAAAGTGATGATTGCATGAAGGTTCTTGTGTGATCAAGGATTATCGTGCCAAGGCTAGAAGCATGTTGTTCATCTCCACATTGCTTGCTGGATTTGTTTCCTCATCTTCAGGTT
CONTIG00546_6038-7366-440	TGACGGCATCGTGATCGACCGATCGGATGAGCGCTAGTGCAAAGCCCAGGTTCACGTATGCGTGCATGTGCATGTGGCATTGTTCATCAATCCACCTGTCCTAGCTTCCTTGTCTAGCTA
CONTIG00552_4874-5964-360	CCACAAGAAATGGGCTAAAAAGGGAAGAAATCACGTGTGAACATGGAAAGGAGTGAAAAAGGAGATAGAAGAAATCAGGAGGCGCCCAGAGAAAACAGAACAAAAGACGGCGTTCCCGTG
CONTIG00552_6027-7371-120	GAGATTGGCATCGCTCAGCTACACGCGCAGCGCCTGGAGCACGGTGTGTACGCGCGAGGGACCAGGGACGCACAACTAATTGTCGGCATCTACGTCGACGACCTTATCATCACCGGAGTT
CONTIG00552_928-3269-360	ACTTCTGATATTGCTCGTTACTTGGAGTACTTTGTACAAATGAACCAATTCGTACTTGTCTAAAAAAAACAATCATTACAATAGTAGGAGAAAAATAGGCACCAAATCAAATAAATGGAC
CONTIG00554_1324-2063-120	GTTTAAATAATGAAAACCAGCGGAAATAGATAACTGTAGATAAGAGTGGCATCATCGATATTAATAAATGGATGTACATCACCAGAGGTTATATAGGCAGGGCGCAGTGTTGGAAAAGCA
CONTIG00554_5476-6046-320	TTTCCAACTGACCATGCCTCGTTATATTATATTGCAACAGAAGTATAATATAGATTTAGGAAATTGAAAATAAAGTAATACCATTCATTTCAACAGAAAATAAATGGTTGGTGAACAAAT
CONTIG00556_1-1489-1120	GAGGAGTTGAAACAGTTGTTTACAAGTCTAGATGATGAGGATGCTAAATATTTCAGGGAAAATATACGGTATTTCAACTCCCACTTCTCATTCACAAGTCTGGGAGTCACCCTGGATCGG
CONTIG00556_1490-1980-240	ATCGGTTGGAATCGTTTGATGCCATATATTGAGGCCGCCGATGACACAAACCAATATTCAGTAGATGATTCTGCACGACAAGAGTACCCAGCCTATGTTCTTCCTTCAGGTATAATGTTC
CONTIG00556_1981-4606-1720	TTCCCAGAACATTATAGGTGGATATCCGGTAATAAGAAGTGGCAACCGAGGAAAAATAAGAGATCACAGATTGGAAGATTGGTGCATGCACACCCTGCTGAAGGAGAGAGGTACTACCTG
CONTIG00556_6218-7377-640	ATTTCTGTAGACAATGATGAACTTGCTGTACATATAAAAAGGTAGAAGAGAAAGCACACAAAAAATAGAATAAACGTTCTGATGAGCCGAGCCCAATATTTCTGTATAAACATGTATTAC
CONTIG00569_1-1087-400	GATAGCTGCTGATATTACAAAGGGACCTATCATTCAACATTATCTGAAAGGTCGACAATGGAACGGCGATATGCAAGCCAGAGTATCAGTTCCAATCTGCCAATTCCTCCAAGTACAAGG
CONTIG00569_1141-3146-800	TATGCTGGGCTGGGCTTTTATCTGGGCTGTACAGGCAGAGGATAGCGGAGGAGGATAGCGGTGTGTCTAGATTTCAGCCTGCACTTCAGCTGTTCTATAAGAGCGTTGCCTAAGGATCCT
CONTIG00569_3415-5308-560	AACGGCCCAATCCAACGATCTCGACAATCACAACCATCAACAATGATACAATTAATGATAGCTCCATGAAGTTAAATAGTAAATGCTGTCGCACGTACGCTGCTATCGACCATAAACACA
CONTIG00581_1-750-160	GAACTAAAATACAGATAAGTTTTACTAGAAACTTAATTATTTGAATACTGCTCCTGGTAGGACCTAGCTGCTTAATCTTAGTTTGCAGTTAGTTATCTCTAATGCTAACTCAAATCATCA
CONTIG00581_3589-4605-120	AAAAAGAGTTCATCCAATCATCTGAAATTCCTAGATGTTTTTACTTATGTGGTGAAGTGTTGCGGTTACTATTATTAGCTTGGGAACTAAACTGTAAATCATTTGTAAATTGTGAACTCT
CONTIG00581_4659-6251-720	TCCCATTGAAGATTAAGAAATTTGTATGGCAGCTTCTCCGTGATCGCCACCCATTGGAGACAGAGATGGTCAAGCGACATGGGGCTGGCGATGGGCTTTGCCCTCTTTGTGATGTCCCAG
CONTIG00581_6434-7116-440	TGTCACTTGAGCTACTAGACAGGCAGGATTAGTCTATGCGTTTACTAATTCAGCTACTAGATATAGATAGGGAGCGCAGCATGCTTACATTGACTAGTCTATACGCGTACGTACTACTGT
CONTIG00581_811-3527-2040	GTTGTGGCCAACAAAAAGGCTAAAATTGTCGTTCAAAGGGAAATCGACCAGTTCATAAACGAGGTTGTCATACTTTCCCAGACAAACCATAGGAATGTGGTGAAGCTCTTTGGCTGCTGC
CONTIG00587_3058-7186-3240	GGGTGGAAAGGAGAGGACTGAGCAGGATTTCCTAAAGATGGCCAGGAGCTCCGGGTTTGATGGTGCCTTCCGTTCCACCTACATCTTCGGTAACTTCTGGGCTCTCGAGTTCACCAAGTA
CONTIG00587_542-2967-1760	CAGTCACGGTCATCAGCAAGATGGTCGAGCGCTTCGACGGCTTCGACGGCGTCGAAGTTCTCGTCGACGTCGGCGGGGGGACTGGTGCCGCCTGGAGATGATCACCGCCCGCCACAAGCA
CONTIG00589_1-974-280	GCGTCACCGGCGACCTGCGTTCCGCACCAAGCTTCGCCTTCCGCATACACACTGCACGCACCACCGCAGCCTCGCGCTCCTCCGACGTGCGCACCACCGCAGCCCAGCACTCCTTCAATC
CONTIG00589_1038-7086-2320	ACTTCTTCACTAGTTAAGAGCGGTTGCGGCGAATCCACTTTCTTGCGGTGAGGCCATTTCCCATGTTGGGGATCAACAGAATTGCTTCCTCTTCCCCCTCTTCTCTTACTAGATCTATAT
CONTIG00589_1038-7086-1600	ACGAGAAACAAGTACCGTGTCTTGTACAGTATATTCACAATCCTCCAACTCTAGAGCAGCAAACTCGGTAAGATCATAGAATAAACGAACTCTTCCTTCTTGGATGTGCTTGAAAATAGC
CONTIG00594_1-1011-400	GCGCGGCGCACTGGGGCGCGAGGGCCATCGCGGCGTCCTCGACATCCTCGCGGCTGAGTGCTGACGTGGTCCGACGCGTGCCGTGGTGTGGACGGCCGCGCCCCTCGAGGCCCGACGCGA
CONTIG00594_1090-2811-200	AGTAGCAGCACCCTTCAGATCAGCTAACTATCTCCTCAAGACCATGTCATGACTTAGGGATTTGTGCTGCAATAATTATTACCTTGTGCAAGGAGGAAGTTGACATCGATTCAGTTACCG
CONTIG00594_2916-3947-600	GGGCATGTATGATGAAATCAGGTGGCCGCATTTCACATGCTTTGTCTGTGTATAGTTGTCAACTTCGCCATCCCAACCAGGTTCCTTTCTGTTCTGTATTGATTTCTAAAAGTTGCAATA
CONTIG00594_4477-7279-920	GCTTTCCCCTTGGGCACCAATGGCCATTACATCTCTGCAGCAAAGTTTGTGAATGCAAGCACCTTGACTATACCTACAACTTTCAGTTCAGGATTCAAGATTGAGCCAAAGGTTCTAGCT
CONTIG00594_4477-7279-1040	TTTTTGCGAAACAGCGAAAGGTTCTAGCTGACACTCTTAAGAATGTATCTCGGCCATGGGTGTACATTTGTGGCCCCACGATCAACCCTACTGGTTTTCTGTACAGTGACAGTAATATTC
CONTIG00600_135-7276-5040	GTCTGCATGGGTGGCTAAGTGAGACGGATGTCATTGACCTAGAGATTTGGTGGCCCATACACCATCTATTTGTATCTTAGTGCTTTTTAAGTGTCCACTTGTTAGGAGCTTGGAAGTTTT
CONTIG00616_1-791-240	ATGTCATCGAGCTGAACGTGTGCTGAACGCGGAGGTGCCATACGTTCGGTACTTATCGGGACAGATCGTGAAGGTGTACAACTACATCAACTGTGTTGATAAACGCTTCCGCTTAGCAAT
CONTIG00616_1991-4668-560	TAATTTTTTTTGGAGGAGATGTTCCACTCCAAATCCTAATCGACTACATAATTAACTCCTTTTGCATAAATGATTCCACCTTCTAGTATATTTGGGTTGCCGGAATCTCTCAGGATGAAT
CONTIG00616_4733-5462-480	TTGTGCAGAGAAAACGAGACGAGGGGTAGGTCAGGGATTAGCAGTAGGAGGAGTGAAGGAAAAGAAGGCGGCGGAGAAGGCCCTGCTCGCCGGAGAGCTCGATCGGCGGCGACGAACTCC
CONTIG00616_843-1600-440	CATTGAGTTAATATATTATGATCGTGTTGAATAAATGTTGAAAAGCCACATAAATATCCAACATCTCCCACTTGGCTGAAACATTGTAATCGATATATGAAGTTCCATGTGTAAACATGT
CONTIG00619_3815-6996-1440	CCTTTGTCTGGCTGCAGATGGCGCACAAGATGCTCGGTGATGCAGGGGAGCACATTATCGAGCTTATAAATACACGCACTGCTCCCAGCCTTGAGATACTGTACGCCTTCGATTTCCCTC
CONTIG00619_476-3027-2080	GAATAAATATTGCAGCATCTGTCTTGAAGTAGCAGAAGCATCCACGCATCTGTTCTAAGGTATGCTCATTCATCTTGGCTTAGTTATTCTCATTTCTGTTGTCGCACTCTTAAGTCCTAC
CONTIG00621_1-1388-720	GCAGAATCTTGAGTAGTAGAGTCGTCATTGGTGGAGTAAGATGCAGCCTTACGGAATTGACCATCCAATGGATGAGTGCCTTCATCGATAACATCAGCTTCGCCTGTTTCATCAGCTGAG
CONTIG00621_1450-6206-3160	ATCGCTTCAATATCCTTGCCCCCTTCCACCACAACTTGAGGATCTAACACACAGACTAGGTTGCTTGTTGTGAGCAAAGTGGTGAAATATATGGCTAGGCTTTTTTCCTCGAACGATCGA
CONTIG00621_6267-7249-400	GGTATGGCACGCTCACGCCGCCACAGCTGGTCGGGCAGCTCGCCGGCGGCCCTGTGCCTCGTACGGCCACCAGCAGCAGCAGTAGTGACACCATGTGCGCGGCCGCCGGAATCATCGTCG
CONTIG00625_1-7240-6760	GCTTCTAGCAGAAACTGCTCGATGAAACCCGGCAAAACTGCACACCTAAGTTTTGATTGGAGGTAGTTTGGCCTACGCTGAGGCAGAGGAAGTTGAGCCAACTTTTGGCAGCCTTTTCGC
CONTIG00625_1-7240-6640	CATATACCTCGATTCATGTTCTAAGTTCAGAAATCAATGATGGACCCCTTGATGTAGAAGCGAATGGCAGCAGCTGGTTGCCGCGATGTATGGAACGACGTTGGAACCGTTGAGCACCGA
CONTIG00627_1949-4016-560	GCAAAAAGAACAACGATAGGAATCAGAAGAGATCCTTTCGTTGCTACTTGTGAAGAACATGGAGGCAAATGTAGATCAGGTATGCCACCGCAAAGTCTGTGATTGCCTTGGATCCAGATA
CONTIG00629_2095-5335-1360	TTTCGCCCTGGCGGCTGGGTCGCGCTCTACGACGGCGGCCAGACGCGCCCGGACGACGCACTCCAGATCGCCTTCATCAAGCTCAGCACGGGACGGCGCCTCCGCGCCCGCTTCCCGACG
CONTIG00636_1-5467-3200	TCTTTTCCAAGGTGTTGTTATCACGATAGAGCACTTCACTCACTTCGTCACAACTGACTTCCAGGTGAGCCTTATCACTATTCTGTTGTTCCAACATTTCAGTATCTTCTGTATTAATCT
CONTIG00636_6503-7222-240	ACACTGATGTGTCTGAATTTCTTTTTGATGATGCGCAGTCAGGTTCAGATGACAACAATGTGCAATTACATCCAGGTTCTCCCTCAGAAGAAGAAGCTGCAGAAGTAGATACATCAGTGG
CONTIG00639_324-3757-360	AGAGAAATATAGTTCGTACAATCGTGCAAGGCCTCGCTCAATACATAGGTTGGCACTGTGTCTTGCATAACCCACCAGGCAACTCTCTACGCCCCAACTGGGCAAGACTATGAGCTAACC
CONTIG00639_4146-7184-1760	TTCAGCTCCTGGTGTACGTTCCTCTAGCTAGATACGAGTAGAAAGCTAAACTGAAAGTGATGAGGCCTGGAGGTCCGGATGCGATCTGCTATGTGCTACCGCCCGCGTCGCGCCCTGTAC
CONTIG00639_4146-7184-1600	AAAGTCATCGCGGATCATCCCAATCTCCTGAAGGGTGAAGAGAGGCCCGATGAGGCGTGATGGCCGGGTCCAAATCACGATTCATCCCGCGATCTCGTGCAGAGGGAATGGCCGAATCCA
CONTIG00644_1-1402-320	TTTCATTGACTGTCAGCACATTGCTTTTCTGAAACATAAGTGGACGAACTGTTACAAAGTTTCTTGTGCACCTGTTAACCCATTCAGTTATCCATGTTTTGTAAAAATTCGACTACGGTA
CONTIG00644_3334-6294-1760	ACAAGCATGCGAAGGATGACCATCTCCAACCGCGGCCCCTCCCTCAAAACAGAGTGCTATATACAAAACGGATCCGTCCATGTCCATCGGCTCCCAGATGCCCAATCTGTGCTATCCTTA
CONTIG00644_3334-6294-1880	TTCCATTCATCTTTTCTATTTTTGCACCCGAGGAGCTGCTTATACTCTAGCCTTGATGTGAGGTGTAGAGATTATGTTTACAGCATGGCTCCACTTCTTCTTTTAGATGCCCCGTGCTCT
CONTIG00644_6375-6936-280	ACTATATTGTTTTGGCCATCACAGCTTGGATAATCTGCCGGAGGCGGGGGAAGAGTCGTCTCGGATGTCGGTCCATTCTCCACCACGTGTGCTAAAGTCATTCTCGACGATATGTGCTTT
CONTIG00646_1-3993-2280	ATGAAACGAGTGGTATAGTACAAACTGTCTGGAACATCCTCATAAGCTGAAAGCTGGTCATACAGTTCCGCAAATCGTTCCACATAATCTGAAACTGACGATTCCTGAGCAATTCTGAAC
CONTIG00647_4983-7187-1000	AACAGTGGCCAGATTCTCACCCTTTGGGTTTGCTTAGCCATCCTACGAAGATGCTCTGTTCATCTTGGCCTTTGTGTGATGAACATCGAATCATTGATGGATTTGTATCTCCTTTGGCTG
CONTIG00648_1-621-160	CCGTCTCATCGGAGTACTCCTCCTCGTCCGACGAGCCTTCGGACAACTCAACATACTGCTCATATATGTACTCCAAATCGGAATCCATTGGTAAAAAGAATAAGGGACAACTGTTTTCAG
CONTIG00648_4322-5538-720	CTACTGAATTCATATTTAGTTTTGTGTTTCTGGAAAAAACAAAACCGTGATGATAGGTCGATGACGGCGGCGGAGCAGGTAGAGACGACATCATCGGAGTGACAATACTGCAATGACTAG
CONTIG00648_6297-7007-200	CACCGCCACTGATGTTCAATCAGATCTTCCTTCAGCTGCTCGTGAGTTGGTCGATGCCGAATTTGTTGATGCATTTGAATAAACTCTTAGATGTGGCCGGATTCTCGTCCGGAAGTTGGA
CONTIG00648_673-4234-3040	GCGAATTCAACTCAGGGTGACACAGGGCAATGGTATTCCTTCAAGTTTCAGACAGACAGTTAAGAACGGATGAGGATTTTGAATTCAGGTAACTCTTATATGTGTCCAATATGTGTGTTG
CONTIG00654_1-1785-1000	GGACTGGCGGTGGTGAGATTCCTTCTCACCTCCCCATGCATGGCAGTATTGGCAGGATGATACAGGCTAAAATTGCTTCTCTGTTGTTCCAAGTGGCTACACGTACTGCACATCTGCTGC
CONTIG00654_1842-2533-320	TAGTCTAACAAGTATGCATATTCATTGCTTTGTCTATTCTGATGCACCATGGTTACTAGTTTGTCACTTAGTTGCACTTGATGTTTAAGTGATATATAAATGCCAATACAACTTTGTTAA
CONTIG00654_3836-4895-120	GTCTTCGAGTATTTCTTCTTCAATCTGAGGTCTTTCTTCCTCTGGGCTCTCGCTATCTTGCTCAGCTGAATGTGAAGGTGTTGGGACCTCACATGTATCAAGGGATATCCCAGAAATACT
CONTIG00654_5166-6018-160	TATACAGGGAATAGATTCAACTAATTTTCACACAGGCACAAGTCTAAAACTAAACAAAAGTACTTTACTTGAACACTTAACATATCTGAACATTACAAAGTACTGAACATCACACTTGTC
CONTIG00654_6537-7195-200	CATGAGAATTTACTAAATACCACGAGCACGGTTTTCGAGACCGTTCTTGTGCACCTTTTCATGCATCAATTTTTTAAGTTGAATTATGTGCATTAATGCCTAGAACATGCAAATAATCAC
CONTIG00657_1-5592-4520	AGGGACAATGTGCTTGTCCACTTCAGAACTATTCTTGTTCAAGCTACTTCAAGCCGGTGGATGAGCGGAAGCCAAATCTTGGTTGCACGCCAATAACTCCAATCTCTTGTCAAGAAATTC
CONTIG00657_5652-7192-160	GATATGGTTTCACATCAGAAAGAAGTGATTCAAATGATGAAGCTTGCAATATGGTGCCTGCAAAATGACAGCATTCAAAGGCCTTCAATGTCAGTAGTGATCAAGGTATTGGAAGGTTCT
CONTIG00659_1000-4577-3120	AGCATACCACTTCTTGGTCGCGGTTAGTAGGAGAAGACTAGGGGGACACATGAGTGGTGAAGTGGTTGTAAGTTGCTAGAAGCCAAAAACTAATCAATGATTAGTCATTTAGTCCCACAC
CONTIG00659_5573-6690-640	TAGGGGTGATTACGTACATGATGATGAAGAAGCCTGCGGCGACATTCACGGTAGCGAACCAGGGGCTGACGAGAGGGCTCCCAAGGTAGGAGGAGATGGACGCCCAGTCGAGGCCGATCG
CONTIG00659_6752-7200-120	CTCAAACGTGGTTTGTGGGAGTAAATCCTCACGTGTTGGTTGCCATATGCGACGACCGGCGGGAAAATCCTCACGTGTTGTGACAATCTAACCGAATTACTGAATTTCTTGGAACCGGCA
CONTIG00669_1-589-240	AACACCTATTATAAATTGGTTATAAATCACATTCTATTTGTTGCAGCCAGCAAAACTTAAAGCATTTATTGATCTTGTAAACAATACTCCACTACATGACATTGCCATACCAGTATCAGG
CONTIG00669_1706-2335-360	ATTCCAGAATGTTGGCAAGTTTGGTGGTGATATTTACATCTCGTCAGTTACTGTTACGAGTGAGATAATACATAAGGATCTACATGCTTTCCTGCATTGAAGGAACTTGATCTTCATGAT
CONTIG00669_2426-6013-1480	CGGTTATGGACCCAGAAGACCAGGTGCTCCAGTATGCCTGGACGACACCAGTCCCCGGATCAGCTGATGGTGGTCGCCACGACAGAGTGTCTGGAGGTGTTGAACTGCTCTTGGTGCGCT
CONTIG00669_590-1705-520	GACCAGACCAATGACATGAACAAGTCATCTAATCTTTGTGTGATACATATCCCAGACCTGCACCTTCAGAAGGAGGATGACTTGGGCATATTGAAGCAATGTATTGACAAGTTAATGTGC
CONTIG00669_6081-7163-800	GGCAGCGGCAATGGCAATGGAGGAGTTGATGATCTTCCTGAGGCCGCCTGCCAGATCTGCAAGAGGCCAAACCACTCCGCCCTCGAGTGCTACCGTCGCTTCGACATCTCCTTCACCAAG
CONTIG00670_1-7026-6640	CATCAATGGAAATTGGCATGTCAAACAAAATCACATGATGTACTTTTAGAAGATACATTCCACGTCCCAAGACCCCTGTACAAACAACAACAGATACTTCCCCTATGAGAAACCGTCTCA
CONTIG00674_1-2695-320	AATTTCCCCTGAGAGTTGGTTCCCAGAAAGGTCCAAGGACTCCAGCAGTACCAGATTGCCAATGTCTTCGGGAATACAACCTGACAGATGATTTCCTGATAAGTTCAGGTACCTGAGCCC
CONTIG00674_3567-7165-1040	ACTGGCCATTGTACTCCAGCTTGAATGCAAATGCACCACCTTCCCTTGATCCACCAATCAACTTTGGACTGTGGATCCCAATAAAATTCTCCGAGAACAAAAACTCTATGAATTTCTGCA
CONTIG00675_1-734-160	TTTTTATAAAACTCCGCCGAGAAGCCATCCGGCCCGGGAGCCTTATTGTTCTTCATTTGTGAAATAGCCTCAAACACCTCTTTCTTCGTAAAAGGGCAGTCAAGACTCCATTCTCGTCCG
CONTIG00675_1456-2119-320	ACACAGAGGAAGAAAAACTAGTTACAAAATTCATTTCCGGAAGTGATCTTCCTACAGAGGGACATGCATAGGTGCGTTTTGCAAACATACCTCCCTTCTGTGTCATACGTCTCAGAATCG
CONTIG00675_2427-5255-720	ATGGTCCTGGCGACGAAACGCTTCATCAGAGAACGGAAAGTATTCAATGCATTCGGGTCGCTAACAGAGACGATATTCCCTCATCAAACACGGTCGACGCGGCCGAGTTTATTGCTAGAA
CONTIG00675_885-1455-120	CTTCGCACGATTCCTCAGAAAAAAATGTCTTCACACGACAATAGAAAGAGACACGCCTATATTATGCGAGGTAATGATGATTCACGAGTGCACATTACAAGTTCCACTGTACACCTTCTG
CONTIG00677_1-2558-1560	TCTATAATCTATAATGAACAAAACGAAGGAAAGCAGAGAATATCAACCTCATTAGCCTTAACCGTCCTGTAGTGTCCAGACTGCTCTCTATGAGCAACTTGCATAAAATATCCAGACAGC
CONTIG00677_2658-7150-3480	GTCAAACTGTTGGGTTATGTCGGACAAATGATGCTTTCGTGTCATAATATGCCAAACTTGTGAACTTGGATGCCGTGAAACAACTTGTGATGCATTTATTTATTTGGATTCGCTCGAGCT
CONTIG00684_1-7137-3880	TCCTAACTTAGACAATCCGCAATCCCATGCTTCCGTCTCTAGATAGTGTCTGTCAGTGGTAAATCTAGGCACCCCGAACAATACACCATGAGTTATCATTGTCCTTCCAAGGCTGCGATT
CONTIG00690_1-4946-600	TTTTGATACAGAAAAGTTGTTCCATCAGACAAATAAAATGACCGAAAGAAGAAGACATGCCCCAACATCATCCTGGTGGGCAACATGAGAGCCTATCTCCGCCACCCGCCCTAGACCTAC
CONTIG00690_5254-6355-600	GCTACCATCACGTCAATCAATTTCTTTTTAGGAAGAGGAGGATAACTCCATCAACGAGATATTTACTTGGTCGAATTTCTCTCGCAGTTGTTGAGTACTTGTAGGAAAAAATCAATGATA
CONTIG00692_1-5040-2840	AGCAAAGTACATTTAGGTCCTACTTCAGGGGCCATGCTGGAACCCATCTTTATCAAGCAGCAGAAAGTGGGCCTTGACATCAAAACCATGTCTGCAATGATACTCTAAATAAACATGCTA
CONTIG00693_1-538-280	AAGCAGTATGTCACACAACAGAGTTGCTGAGTCTACCTAGGATCCAACTCTGCTGGTGGTCCATGATTGTTCTACCTTATACTGTTCAACAAGGTGATCATCATCGGCGACCTCCCATTG
CONTIG00693_1465-5842-2800	AGCAAGCAAGCATATCCATCGGGTTTGTATGCTTGAGAAGCGAGGGGAGATGAGCAGAGCACCATTTGCCAAATAGCTGCAGACTATGCTCCTGCTTAGCCTAGCCAATGTATCCGCTTC
CONTIG00693_5843-6468-160	CTTCAGTCTTCATGAGTTTTGGACAAAATGTAAACATAAGTGGCTTGAAAGCCCACCAAACAAACATAAGAACACCTGAACAGCAAGCCAACAGAAATTAGAAATGCAATAACACTTGGT
CONTIG00696_65-5386-600	TACAGCAATGTCTACTTTGACTGTCCAAGTGTCCATGTCCCCTAACTTCCTAAGTTGAGCAGAACCCCGTCAGTCTAAAATTTTGAACATGTATTTTGACTGTTCAAGTTCAGTCTTTGA
CONTIG00699_2214-5437-2200	GACAGATTCGTGACAGTTGATATTCAGAGCCACCGTTCCTTGCACTCTTCCGGCTTTGATCTGTAATTCCGACGAGAGGTTGGCAGTAGAACTCGTTCTGCTGCTGTAATACTGATCTTT
CONTIG00699_377-1769-760	CCTCTCTTGCAGCAAATTCAATCACAGGGCCGTGTGTCTTAACTACAGGGGGATCTCCAAGCAGAGATGATCCGCCGATAGATATGAACATCACCTTGAGAGCCGCCATAACAAGGAAAG
CONTIG00699_5717-7102-480	TATGTGCTATTCCCATCCTTGATTATCTTCTCTGGATTATAGTCCCTTCGTGATCCATGGTTTGGTGAATTAATTCATACACCGGGAGCACTTGTATCCATTCATTCGTATTGTTCAGTT
CONTIG00702_1-755-480	TGGTCGTCCTCGTCCACTTGTTGTCGATATTAAAGAGCGCCCTATGGAGGCTGGTCACAACGTCCGACATGGCAGGCCGGTCGTTCCCATGTGGAAACAGGCAGCACTCCGCCGAGTGCG
CONTIG00702_3622-4222-280	TCGAAAAGGAGGACAAACATAGATGTCTTTGTAGGCATTTATACTAATACTATGTTATATAGAAAGGGGCTCCTGCAGCTTGCTTATATTGAGTAGACAATCAAGTGCAATCCCTTGGAA
CONTIG00702_4701-5845-320	TTTTTCAGAATTACCATGGGTAATTTGGCCACCGCTGGTATCCTTGGCTGTGTCTACCTCCTCTTGTTTAACAGCAGCCATCTGGAAAGAAGTAATAGATTAATTAAGCTGACATATTAG
CONTIG00702_5846-6286-120	CTTGGCCATGGCTCCAGCAGCCGGTCGATGCCAGGTCGGTCGTTGTCGATGCGAATGGGGGAGGTGGTCCGGCGGTGGATCTGGATAAGGAATCTGGAGCGGCTAAGTTTAATGGGAGCT
CONTIG00702_6559-7105-120	CAGGGAAAAAGAATGAATTAGAAATAACAAGCCTCGGTAGAAGTTGTTGTTTTGTAGATCAGAACAAAGGCGCCGTAAAATGATTTAAGTGTTGCCAAATGGGTCCTCTTCATATAATAA
CONTIG00702_821-3571-1280	ATACATCGACATTCTAAGACCACCGAACGGCCACCGCCGCCACCGATAGGGGAGCGGCGACATCTCTAGGACTTATCTCTGGCCACTCCTTTTTGGCGACTTATTTCTTCCCCCCTTCCG
CONTIG00705_1-476-120	ATATCTCTTACGAGGATCGCAGCCTGCATGTCATTGATGTGGGCAAGGTGCACGTGTTGCAAGTCGCCAACAGCTGCCATGTGCCCATCTGGAACAGCTCCGTCAAACTGCGGCCCTCGT
CONTIG00705_1288-2890-520	CAGCAGGGTGGAGACTGCTCGGCCATGAAGTGCGGCAACGTGAACATCTCCGATCCGTTCTGGCTCACGGACAAAGTTACCGGGAAATCATGTGGTCGTCCTCCCTACCAGGACTTCGAT
CONTIG00710_582-7019-2440	GTGCTGCTCGTAGCGGCAGCGGTAGTTGAGCCCCATGAGCAGCTCATAGACCACCACCTCCGTCCTCTCCCGGTCGGTAAAATAGCAGCACCTTGCCATTCAAACAACCTGCTATTCCTC
CONTIG00713_1-6608-2120	CTCAACGGAATAATTAGGTTTGAATGTTTGTGTTCACAGTCCATGTCAGCAATAACGTTGGAGTGCACACAGCAGATGATGGAACAGTGGCGCACTCAAATGCAGGAGAGAACATGCAGC
CONTIG00727_4810-6973-1920	TGGCATGTGTATCTTATATATTCAGAAGAAAGGAGTTCAGGTTGTAATTGTGCCATAGCATGGCTGGCTGTACACATCATAGATTAAAATAGCCCGCAAAATTGCCGCGATAGCTGCGCT
CONTIG00731_4713-5718-320	ATGGCCATCGTGGTGGCGCAGCTGAGGGAGAGCCTAGCACTGGAGGATGCTCGAGAGGGCAGTGGCGTCGATAGCAGTTCCACGAATGGTGCCGCTGCGCTGTCCGCATTTGGTCCATCA
CONTIG00731_5784-7019-760	TCTCGTGGATCATGTTGACGGCACTGTCGACTCTCGCGCCATGCTGGATGACTCCGAGTGGACCACGATCGACGCTACGCTCATCCGGTGGTTCTTCACCACCATCTCCAAGGACCTGTT
CONTIG00732_1-4908-1200	TGTGGTGTTGGTGTTGGTTTAGGAGGAGACGAAAAGATAATCGAAAAGTGGAGGAGGGGGATCTGGATCTGAGGCTGGAGGGTGGGCCCCGGCGTCTGTCTCTTTGGCCTCTTGGGACCG
CONTIG00732_4969-6389-200	GACGAGTCATACTCGTCGGGGATAACTGTCGAGGGGTCGGCCTCGCCCTCCTCATTCTTCCTCTTCTGCTCCACATCGTGCTTCGACCAGAACTCCTGCTCGGCCTGCACACACTCCAGA
CONTIG00732_6526-7028-240	CAGAGAAGAGACTGCGCCAGCCCTTTAAGTGCCCCTGCAGCGTGTCCCCCGTCCATGTGTACCTCCTCGTTGTTCTGCTGGCTGACTAGCTGAAGTGGTCGATGTACATGTTGGTGGACT
CONTIG00733_1-629-320	GTCCATCTGGTACGAGCTTAGTGATAAACTGGTGAATCATTGTATGCATTGCCTGGTGTTTAACAGAACATTGCACAACTGACTCTTAAAAGAGGATGTTATGTTAACCAAGCAATTGTC
CONTIG00735_2448-3654-840	TGAAGGATGGAGTTAAACATGAATTGAAGCACCAGTGATATCTAGGGTCAAATCCTTTTCTTAATGGTAAATTCAGGAAAGCACCTCCACAAAAATTGGCTCTCTTTGCACCTCATTAGA
CONTIG00735_918-2331-240	CAGCTAGCGGACGATGGATTGCTAATTTGGTACTTTGAGAGGCTCATTGATAACTGCATTCACTAGGCTGTTCAATGAAGTTGGCGAGCTAAATCCATCTGTCTCGCGGTAGTACACGAA
CONTIG00738_1-3007-2560	GGAAACAAATGGCAGTTTGGTTCCACAATCCACCTTTCAAGAAGTGGCATGTCAGAAATGACAACTTCCTTCAAATGCATGAAACTTGGGTTTACCGGTACCAGAATCAGGTCCTATAAG
CONTIG00738_1-3007-2400	AGGTGGCATGGGGGACACCAAAAGCTTAGGACAGTCAATAATCTTTAGTGCATGCAGGCTGGCACAATGTATGCCTCGTGCACAAGAGACATAGCACTCTGGGAAAAAGGGCAGTGAAAG
CONTIG00738_3058-3853-400	TTCTTTCTTCGTATATTCTAAAAACCATCAAAGTCCGCAAGTCTCTTATGCGTATCCTGCTCTTCAATTTAGCCATTTCTTGCCTAAAGCTCTCATCATATTTATTTCTATCGTGATAGC
CONTIG00738_4582-7016-360	TAAGCCAGTTACCGATAGTGTAGCGAACAGCATGGCGACCATGGCGAGCATGACCGAGGAGGCTATCACCCAGATCCGGCTCGGCATACTTGGTGCCATCAAGCTGGTCCTGGATGATGA
CONTIG00747_2660-3076-160	CCTGGTCCCAGGCGTCCTTTTTTGGATGCCTGGACATGCCTGGTGCAGCAGCCTGGAAGTAATTGCAGATATTAATTGATGTGGTGTAGAAAACGAGGCAAACAGGGAGCAAACAGCGAC
CONTIG00747_3077-4431-120	CAGTGGGACAGGGATTTATCGGAAGGAATATGCTGGACCGCATTCCCTCCGGTAGCTACAGCTGATGCCTGCGGCATGACTGTGCAGCACAAGAGCAGCACAGAGGACATGGCGGCAACA
CONTIG00751_1-1247-160	TGTATTATTGACAGCCGCATGTGACCATGACGCGATGTTATGTCTAGTGCACCTAGGAGTGACAGACCACAGACGCAAACCCTTGGGAGAACCATTAGTAGTCTATAATACTTGTATGCT
CONTIG00751_1310-3499-1920	TCCTGCACGAGTCCATGTACACACATCCAACGCTGAGACTCCACTGCGCCACGCCGCCGTCATCCTCCTGTTACGGACTTGGAGCGGATCTCGAAAGCAAATTCTACATTTCTTTGTGCT
CONTIG00751_4120-6125-920	CTCTGCGGACAAGAACCTGGCGGATGACAAAAAATGTACCAGTTCCAAGCAGACCAAGCAGTATGAGCAGATACGAAAGCTGAATTCCCAGCTCAAACAGCTCCCCAACCTCGTAAACCA
CONTIG00751_4120-6125-1040	TATTTAACTTTGCTCCTTCACTAGACTGTGCTGACTGTGCAAAACTCAACCATGCCGTAGCACCACAAGGAAGTATACCAAGTTGCTGCAGCAAGTTCATATTTCTCTTTAGATCCGTGT
CONTIG00754_1839-6585-3000	TCTGGGGCATCCACTGCTTACTAAATCAGACGAGGCCATAGTTGATGTATATTACTGGTTACACGAGTCCGTGTTAAGCCTAGATGGAAATCAACGCAGTATGTTGCAGAATGATCTGAA
CONTIG00754_3-1838-640	ATCTTTGCTAGGGACATGGTATATCATATTATTGTAGGCAACCTGGTACATAGCCCTTTTGAAGAATGCACTCATATAATCTTCAGGATGCTCTTTTTTCTTATAAATGCATGACACTGC
CONTIG00754_3-1838-760	ATGTTTGCATGGCACACCATTAATGTCCCACCTTATACATCCACGCGTATTAGCATCAACATTAACAACATATGTTTTCAATCCAGAAGTAACTTGCCACAACCCTTGACCTGCACATAC
CONTIG00755_143-1739-480	TGCCACAATGTCTTTATCAAACATCTGCCTCGCTGTCCCTTCCATGGAAGCCTTGATATAATCCATGGGAAGGCTTTCATTTCCATTGTAAATCGCCTTCTTACGGGTAACGAGCTCCAG
CONTIG00755_143-1739-600	CAGGATGATACTGAAGCTATACACATCGCTCTTCTTGGTGAGCAGCCCGGTTTTCACGTACACGGGGTCAATGTAGCCCGGGTCCCCGATCACCAAGTTGGTGTGATGGTCCTTGTCCAT
CONTIG00755_1818-2767-400	ATTAACGCAGTAGCTCTGGGTGCTAACACATGCGCCGTAGGGATCAATATTTGCCTTGTCAACACCCTGCGGCACCGGTGGGCATCTCCCGTCGCTAATTGACCAGTCAAGAACAAGTGG
CONTIG00755_2768-6994-560	ATATTATGATGCAAATAATAATGAGTGTTTCATCAAAACAATGGTCAAATGTTGCTTTGATAAACTTACAAAGACATATCAATTATGGTTCACTAGGATGTGTTATGTGCAATTATGAAA
CONTIG00759_1-2413-1800	CGCCCATGTTGTCCTTGCGTTTCAGGAGCTTGCCGAGGGTGTCATCGTCGAGGCATGCCCGGGCACTGTCCCACATGTAATCTTGGTATACACCAACTAGCCGGTGATGCACTTCAGGTG
CONTIG00759_2514-6959-3960	TGTTGGTTCCGGCAAAAAGAGGTTGTCATCTCGATTGAATCGATTCAGTCCCAGAGTACAATGTTGTGAGTCTGCCTGCGTTTTGTGTATAAATCAGCTGAACTGGCATGCTATGCGATT
CONTIG00763_1928-6960-960	TGTAAGTGAAGTAAATTTCCTAGAGATGGGATTCGTCCATTTAGTAAGTTGTATCCAAGATTAATCTCTTGGAGGTTCGATGCATTTCTAGTGATGATGGAATTAATCCCTCGAATTTGT
CONTIG00763_600-1927-760	TAGAGGAGGCGTCAACTGGTTGTGCATATAATCCAGAGCCAACGCGACGTCCATCGCTATTCTTAACCTCTGGCCCAAGCTCAGTACTCTCTTGGGGCTATTGTGATGTAGCTTCGGATG
CONTIG00764_368-6970-2480	CCATGCTTCGCCTCGCTGGTTACCCTCGCGCCTCTTTTTCCTTGCGCTCCCTCCTTTGGAAAAAACCAACAGCCCCGTGTAAAATAAAACCGTCTCCCCCTTTGTTTTTGAAAAGTTCAT
CONTIG00766_1-3022-520	GTGACATTGTCATAGCCCAGACAATAGACCCCGAACACAGAGGTGGAGTTTAAGAACCTCAAACCCTAATTTTCTTTCTAGATTCTCTAGATCTCGGGGCGAGATCTCTTTTAAGGGTGG
CONTIG00766_3292-4146-600	ACATCTGCAAACAAAGTGCCTAAAGCTGAAAGATCATAGTCGTTACTTGTTATTGCTTCCTTCAGCGTTGTGGAATCTGTTTCAAATATGACTTGTTGGTAGCCCAAATGAGTAGCAGTA
CONTIG00766_4214-6943-2440	GGAGGATCGACAGGTGATGAGGAAGGGGGCGCTGATGCTCAAAGACAATGCCAGCAACACGATGCGCACCTGCGCAGCGATCCAGGATGACAACAGCGGCTGATGAAGTTGGCAGCTGGG
CONTIG00770_1-1953-120	CACAAATTGTACTTCTGAGCTATAGGCTCTAGGGCGTAGACGTCCGGAAGTGCGCGTTTCCTCTCCTTATTAGGGATGTGTGTGGCATAGATCATGCTCACCTCTTTTACCTCAGGAAGG
CONTIG00770_2005-3645-1360	TACCTAAGTTTGTCATACATGCCTAACTTTAGATGTGACAACCTTTGACAAACTGAATCTCAAACCAAAGACACCCTTAGAGCCTGGTTAATAACACATCTAAAAACAGGCTATATGAAG
CONTIG00770_3711-4633-200	CTTGTGATGATACGATCGCACAAACAAACTCTAAAGTTTGGGAGGGACTGCCAACCTGAACCTGCACTTTCCTCTCAAGTCCAACGCGCGCAACTCGTCAGAAATGGAGACGACTTCCGA
CONTIG00770_4708-6937-320	TGACCTCGACCAAGCCCAATTAGAGGAGATAGGCAATGGATTGTGCGATTCCGGCAAACAATTCCTCTGGGTTGTCAGGTCCGTTGATGAACACAAGTTGTCTGAACAGCTCCGTGACAA
CONTIG00770_4708-6937-200	TCGGTTGCCGTCCAATAAGACTTATGGGTTTGACCTCCTCGACAACACAGCACCGTGCATGGCATGGCTGGACAGCCAGCCCCCTTCCTCAGTCGTATATGCCTCCTATGGGACTGTCGC
CONTIG00787_1-873-200	GCCGGCCGTGCCGCGGTTAGGTAGCTAGCATGCTGGGCGTCCTGCTGCTCCTCCTCCTGCTGATGCCGCTGTCGGCAACTGCAACAGCACAGCTCTGCGGCAGCGGCGGCAACTACGTGG
CONTIG00787_2607-4031-800	AAGTGCATTTGCAGTGTGGAAGTAGTCAATCAAAACCATAATTGTGTTTGTTATAAGCTTTCGTAGAAATATAGTGCGAATGGATCAAAATATTAATTCTAAAAACTATTATCAACCTCC
CONTIG00787_2607-4031-1000	AGTTTTGGCTTTCTTACAAACAAGGCCAAAAACTTTGCGGCGAAGACCCAAAAGTTTTGGCTTTCTCACAAACAAGGCCAAAATTTGGACAAGCCGTGGCTAGAAATTTCGACGCGTCGA
CONTIG00787_4110-6047-120	ATCAACCAGTCACGGAGATGGAGCAGAACAGGATGACACAATAGGAGGGCTGCTCCGATGATGCGAGATGAACCAAGATACAAAGCGAGATGATCTGGATAGTCCGAGCTCCGGACGTCC
CONTIG00787_6153-6673-240	TAGCGCACTGTGGCATAACATGAGGAACATGCTCTGATCAATGGCAAAGTTGATCTTCTCACACATCTCTTTATCGCTAAAATCTGGCACGGAAAAGGTGGTTGGCAAAGCTAGCTTCAA
CONTIG00787_954-2389-120	TTGAAAGGTTACAAATTCATTTGCTGGTGGTGGTTCCAATCTTGATTTAGTTGGCATGCTATCAGTAATTAGCTACTCCTCCATTTTCTAAGTATAAGTCTTTTAAGAATTTACTAAAGA
CONTIG00789_1-1724-120	CATTCTTCCCATGGAATGGAGAGAAATAAGGATGGTGTCGCCGGTGCCCAGTTCATGGCCACTTGGCATTATATCATCGGCGGCCACCGTCTTCCTCTCAAAAGGCGCTGGTGGGTACAA
CONTIG00789_1791-3339-720	ACAGGAAGGAATACATCCTATGGCGCAGATCACGGGGTGAATGGAAGGTTGTGATATCAGGACCATCTGAGCCCGAGCTCAGAAACGAATATTCGCTATTTGGTCCTCTATTGTTTTGGC
CONTIG00789_3436-5432-160	CATACGGCAGGCCTCCAGCTCACTGAAATCTGAGAATTTATGAAGCTGCCTTTTCCCCACTCCACCATTTTTAGCTACAGCTTCACCAACTCCGGGAGTGGACTTGGGGAGCGGGAGAGT
CONTIG00792_1-4808-4520	CTTCTCACCGTTCTTGGCTTCTTCCATTCCCGGTCCAGGCAAAAGCTCTTGGAGGAGTGCTTGCCACTGGAGCGGCTTCTCCTTGAATCGGAGAAGTCCAGCCAGAAGCACTATGGATAG
CONTIG00797_1-908-200	GATTCACCGTGTAGATTGATGAGTGCAAATTGCATGCTACCAAAGTGCACATGGATCCCGATCTTCTTATAGGAAGGTGTGCACATTGATGAGTCTAAATTGCACATGCCTATACTTGTA
CONTIG00797_1000-2691-1080	TTTTGGTTGGTGCAAGAGAAGCTCACCCACATCATGGGTAGCAGCCTCGGCTACACATACGTCATGTCAACCCCTAATACTTACACGTCGGATATGAAATTAGTTGACTCCGCTGAGATA
CONTIG00797_3966-6492-400	AAGGAGGGGCACGTGATGATGAAAAAGCCCAGCAGTTGCTGAGGCTGCGAGTCGTCGCCACCTTTGCCACCAAGCCGTAGCTACTCTACCTCCGCCATTTGGAATCGTCACCACTCACAC
CONTIG00799_1-2233-1600	TCCAATTAAGACCTTGTAGGTAAGTTGTAATAAAGAAAATGCTTCTGGTGGCGGAGATAACTAATTGGAGCAGCGGGTGCCAGATGATTAGAAGTTGTATCTAAGGCCATTGTGCGCTCA
CONTIG00799_5779-6919-800	CAGTTCAGATTTTTTTTCTCTTCTGAGGATATTCAGTTCAGAAAAATTATTTACCATTATCTTGCAAAGTAGCATTGCAAAGTGTAAGAATGTTTTTCCAAGACCAGTAGGCCTTCCCAT
CONTIG00800_1-3484-1720	CAATCAATAACCACTCCTGATAGCTGATACCTCGCCTTCCTTTCATTTTCTCAAGGATGGGGAAGGCTGGCCTCAGTTTTATCGACGACTCAAAGTGGGCGGAAGTAAAGCATATTAATT
CONTIG00805_4655-5488-160	AATATGTATGCATGCTCTGTGCTACTTTGGAAAAGCATTTACCGATGAAGTCAACAACCACGCGGCCGTCGCACCACCGGCAAGCCGGCCTTCCGAAGTAGGTCTCGCCATACGGCGAGC
CONTIG00805_4655-5488-280	GGGTGCAAGTGAGCACGTCGAGCTCCGTCTTGTTGCTGCTGGCGGCGCATATGTTGCCGGTCTCATCCATCGAATCACCGAAGGTGAACATGGCATTGTAGTTCTTGAGCGCCGCCACCG
CONTIG00805_743-4654-840	TCCTAGAGAAGAAGGTCGGGAGGATGGAAAATCATCCTAGATCCGACCAGACTGAATTGTGAATGCATTACCTCACTAGCTTCTCGACGAAGCAAAACCTGTTGTGTGTTGTTGAAAAGA
CONTIG00809_1267-1748-200	TCGTGCAATTTTCCAGCGTATGAAGAACTACACTGTATGTGATAGTGTGCCTGAGTATTATTTCCTACTTTTTTGCTTGTGCTGTATATATGGCTAACGCATTGTGATGCGTGCAGATCT
CONTIG00809_1749-2278-240	AGCGATTCTAAATGATGGTACAATCCCTCTACCTCCCTTCTCTGTTTCAGAACAGAAGTAGAATCAGAAAGTATATAAATATTTAAACTTCTTTAACTATTTGTCGTGAACTTGTGGTCA
CONTIG00809_2279-2639-120	CGCTTACAACTTGATAAAATTTCAGAGATTGTTTCATGTCGAAAGCCTCGAGAAGACAGCTCAGGACGATATCCAAAAGCTCGCGGCTGCCATTTACCTCCAAGTCAGCACCATCAGCCA
CONTIG00809_2890-6818-2200	GTTTCTTGTGTGTGTGTTCGGCAGAGGAGGAACACAAGAGATGCTGCTGCTCAGTTCGTCGCCGTCGCATAAATGGCTCAGCGTGGGAGCTTTGAGTAGCATGCCACATAATAATGGCAG
CONTIG00809_511-975-120	TTAATTATTTCTTCTTGTATCTGTTTTTGGTATGTGTTGTCTTAACGGTGTATATCCTGAAAATGCAGGAAGTACCAGATGGGAGGAAAGAAAGCCCTGGTGGCCCATGGCACTTTGCTG
CONTIG00820_4738-5889-200	AGGAGTGCCCCAAAATCGCAGCCATACCTTGCCGCCGGCCAGCCCTCCAATCCAGTTCAATTTTGGCAGTCCCTGACCTCCCCGTAGCTCGGCACGTGGACTAGTCCGACCACCGGTGTC
CONTIG00820_781-4372-1040	ACCGCAATCGGTCAAGGTCGCCGCCACCAAACTCCACCCCGGTATGTCCAACTCCCCCGGATATACACCTCGCGCCCTATGTGTTTCATGAAATATCCGAGCTGTTTTTTTATTCTTTTG
CONTIG00822_3368-4961-360	GGCCAGTCATCCGTCACTGTCGAGGGGCACGAAGAGCTGCGCCAGGACTGGAATTGCGCGGCCATGCTCGACACATTCACTTGATATTTGGATCGTCTCTATCCTCTGTAAGTCCTCCTA
CONTIG00822_4962-5675-200	GCTGAATCAATGCGGAAAGACTACTGTGAGTATCTCCAGGAGCGCGCTAGAAGAAATAGCACATGACTTGTGCAATTGTTGAAGCAAGAATATAACTCATATGATCAGAAGAATCATTTT
CONTIG00824_1-3314-1840	CTCAGTGGCTGATTGTCGCTCATTACATGCCTTTACTCCCTCTTGATAACTCTGTCTGATTGTGCTCGGCTCTATTGTAGGCATCGGTAACAAACCCTCAGACTTGGCCTCATCCACTTG
CONTIG00824_1-3314-1720	TGTGAGATCATATGTTGTCATCCTAAATTGCACAATACAAGACTTTGAACAAGAATACTTTGTTCATATAGGGTTTACATAACAAGAATTAGTATCATAGGTGCTTACCTCAGACTCAGT
CONTIG00824_3365-5011-1040	AACAAACAATTAAGAAATTATATAAAGATGTGTATTGAATATTGAATAAAGATGGTAACTCCTTCCCAGAATAAAAGAAACTAACAAAAGTATGCAACTTGTATACTACTTTTGGTTCCA
CONTIG00824_3365-5011-1200	GATATTTCTTGTGCACCAGCTGGATGGTTGTCTTAGTTGTACATGTGGTTTTCATAAATATGTCATAAGAAACGTATGTGTTTAGGCTGCAGAACATGCTGCAGGTGTCCAGCGATAGGA
CONTIG00824_5164-5634-120	CTACATGGCCTAATCCACTCGGATAAACCCAAGTGGAGGTGACTAGGTCCTAGATTGATGCCGAGGGACTTGTCAAAGGACAACACGAGCCTGGCTCTCCAGCTAGATATTATATTGGTT
CONTIG00824_6064-6741-200	GGTATCCCTTGTTGTATTGGCGGTCATCGACCTCAAAGTTGACCTCTGGGGAGTTGCCTTCGGAAAGCCTTGCGAAAACCAGAAAGCCTTGTGAAAACCAGCCATGCCGAAAAAAGAGTG
CONTIG00825_1-5549-2800	ATTCTGACAATCACCCCTGTCGGTATATTTTCAAGACTAGGATTCCTTCGTAGAGTCAAATACTTTAGTCTTGAAAGATCTCTCAAATTCACAGGCACTGAGCTTATTCCAGTAGATGCC
CONTIG00826_1579-2673-160	TATAGATGGCAAAAGTTTGACTCAAACTACAAGGGGGGCTAATAAACCCGGATGGAGGTGTACCAAGGATACTGAGGCAGGATATTAAGGTTGGAAGAAAAGATAGGATTCAGCTAACAT
CONTIG00826_2674-3848-360	TTTGACAGACAACCAAGGGCCCTTTTCAAACAATCTTCAGTCAAGTCTACGTTGCACAGAAGGGTCCCAAAATTTTCCAGCATATTAAGCAAGGAAGATATATTTACGACACTATCACGA
CONTIG00826_351-975-160	TTAGTGGCATTGAAAACACATTTACGTCTTTGAGCATCAGAAACAAGGTCTGTCCAGACAGTTCCACTTTTGTACAGTGTATGAGCATTACCAACAATCCAAAGACAGTGCCTGCATCAA
CONTIG00826_3849-5969-1360	AGGGGATGGATCGATGATACACGTACCTTGAGCACACAAACGGCATGCAACTAATTCTGGCATCTTCTAAAAAAAACTAATGCCGCTATCAGCCTAGCAGAACGGTGCTATGTGGTCAAT
CONTIG00826_6066-6856-120	TGCTGTGTGGAGAAAAAAACAAGGCAGGAGGTGATCGATGGGACGTTAGCTTCTGGGCGAAGATGCTGCTCCGCGGCAGGAGGGAAGCGTGATCAATGGGGAGGAATGGGATGGGATGGC
CONTIG00828_1343-3651-560	ACGTCTGCTGGACCTGCCAGTTCTCAGGTGGAAGGTGGTGACCAGCAGCGCGCACGTGGACAATGATTGGGATGGTGCTATTACCCGTGCACAGGTACCAACTTCTGCACCATCTTTTTC
CONTIG00828_3705-5226-120	TGTGGATGCATACAAATACTTTAGTAGCAATTTCTATTCTCTATTTCTTTAGTGAGTATATGAGGATGTGTAACAATTCTCTGCTTTTCACGGATCTATGTTGAAGCATGGAAAATGTAT
CONTIG00828_5303-6550-520	TGACCTGTTGTGTTACATGTGTGACGCGTGTGTATAGGTGTCCATAGTGTGGGGTTCTTTGTCCCAATGGCACAGTTGTAATTTTGTTTTTCTTGCTAATTTGTACTGCATGTACTGTCA
CONTIG00830_5523-6859-1080	CGTTTACAGGGACGAAGAGAAGATCTCCGGGTTGGCCTAACCAGACATGGCGACCAACCCCTAAAGTAAGACCATGCTTTTGCGAGATTGTGAGCCTCCACATTCGAGATTCTAAACTCA
CONTIG00834_1-2033-1000	CAAGCGCATTAACTGCAGAGCCGACGCACTGGAGGCACCGCAAGACAGTGGTGCTTGCATACACTAATTAGATTTTCTGTTTGTTTTTTTGTAACATGCACCCAACTTGGTTTTCTCCTG
CONTIG00840_4490-6818-1880	AAGCAAGTTGGATGCACACTCACTTAGTTTTTAGTTTGAGCTTTCATACACTTATATCTCTTAGTGCATCCGTTGAATGATAATACATACTCCTCGCATTGATATCAATCGCTGGGCATC
CONTIG00841_1-763-520	TGTACATTGGCAACAACGGACTTTGCGGGCCTCCTCTTCAGAAGAATTGTTCAGGAATGGTACGGTTGTCCATGGTCATCCTGGAAGCAGCAATCGGGAATTTGAGCCACTGACCTTCTA
CONTIG00841_764-6513-2840	GGTGGTCGTTGTGGAGCCGAAGGTTGCTAGCGGGAGGTTTCCTAAGGGAAGGACTGGGGCAGCGTTGCTCGCGAAGGAGCCGTGAGGCACTTGGGTGCATCTCCTCGGCAGCTTCGAGTG
CONTIG00847_672-6108-640	GTGTCTTGGTCCTAAGTGGACATTCAGCTAAATGTCAATCTGCTCCAAGTAGCGTGGTGCTGCCATCTTCCATTAATCAATTGAAGCTAATTAGGTATCTTGATGTGACAGGATTGCCAA
CONTIG00850_1-1917-320	GGCCGGCCGGCCGGCCGAGAACAAAACACCGTTCGGCGAGCTGCTCAGGTGCCACATTGCCCCGACAGGTGGGCCCTCTTCCTCTCGTCTGGATAGAGCCGGCGGGGCTGGCGCTCCCGC
CONTIG00850_1970-2392-120	TCGTCATTGGTTTCATCAAGTATGGGGAGAGGATATGGGCTCTCAAGTGTGCCACCCTGGACAGCATCCTGAGCTCTATCAGGGAATTTCAGTTTCTCCCTACTTACTACGTTGCGCTTC
CONTIG00850_2448-6807-720	TCCCAAGGACGTGGATGCAGCATCATCCACATATGTGAAGGCGATCAAGGCGATGTCAGATTACATGGTTTTCCTCATCGCTATACGCTCTGACACGATACCTGGTCTCGAGCTACACAA
CONTIG00856_1-6104-2200	GATGGATGGCGGCCTCTCTTGTCTTCAAGACAACAAGGCAGAAGCAGGATTCATGGATGGATGGATGGCCACCATGACACGCTAGGTACGCAGCTACAATCTCTAGTTGTTTGTATGATG
CONTIG00860_1-6820-5800	GTCTTTTTGTGGACAGGTATGTAGGGTGAATGTGATACTCAGGCAAGCGCCAAACAGCCTCGTTTGGTGTAATATAGAGACATTCCATATGATTATCTATTTCACTGAACGTTTCACTTG
CONTIG00871_1-6781-6360	TGCTTGATTTACCACATGTGAAGAATTGTTATTTGGATGTTGGTCCTCCTGATATTTCCAAGAAGAAACCTTTGGGGAGAGTTGATGATGTTCTTATTGTTGTTAATAACAACCTTGTCC
CONTIG00873_1-2844-680	CCTACAGTTGAAGATGATGATATTGTTCTCCATGAGCTTGACGGGGAATTATGTGCTACTTTCTTTAGCAAGTGTGTGCAACGAGTATTGGTCTGGATGGCAAGAGATATTGTGAATCCG
CONTIG00873_1-2844-840	GCTGTCCAGTGGCCTCACTTAGCATCACTGGTGGGTTTCTCTTACGAAGAGGTCATTGTCTTATCCGTTATTACATGAAAGCTCATGGTGTAAAAGAAGAGGATACGTTTGATATGGATG
CONTIG00873_2930-4913-400	AGACATAACCAACAAGCAAAGAGGCAACATGAGGCACTGAAGTGGAAGAAGAGTGTGTAGATTTGCAGTGATACATATACAGTTCACATAGGTTTCAGTTTCCATCAAGTGACAATAGCT
CONTIG00873_5171-6348-560	ACTGCTAGTGGGAACTCACCACAATTGCATGCTGATTTTTGGTGATAATATCTAGGACGAACCAGTGCCTTGTGAACTGACGTGCCTTCGTTCTTCGTCCCTTGATTGTTGTGGTCTGCT
CONTIG00876_1-1540-320	CTCGCCGCCCATGTGACCTCAGTTTCAATAGGGAATTTTTTTAGGTCAATATAGGGACTTTTCTTGTCGTTTTGGGCCAGTGTCGTGGCATTTTTCCGCTCATCGCAGCTGGTAAAACGG
CONTIG00876_2031-2867-560	GACGATCCTGCTGCGCTACTTCAACCCCATCGGCGCACACGAGAGCGGCGACATCGGGGAGGACCCCAAGGGCGTCCCCAACAACCTGCTCCCCTACATCCAGCAGGTGGCCGTCGCCCG
CONTIG00876_2031-2867-440	CGGAGTGATCGGCAATTAATCTAATCTTTTCGACTCTAATGGCATGGCGTCGATGTGATTGACGCAGCTGTACCTGGAGGAGATGCTGCGCGACTACCAGCACGCGAACCCGGAGTGGAG
CONTIG00876_3248-3697-120	CGGCAACGCTGCTGAGAACAAAGACTGATTCGGTGGCCCGTCGCGAGCCTTGTAACGTGAAAGAAAGATGTGTCAATAAGCCCAGGGCATTAAAGTGTGCCCAGAAATGTTTCCTGTTGT
CONTIG00876_3893-6475-240	GTGTTCACGCCATGGCGGAGTCAGTGTAGTAGGACGCGGAGGAGGATGCTAAAAAGAACGGCAATGGCAACGGCTAGCAGGACATGGGACATGAGACCAAGAGGAACGATGATGACCCCG
CONTIG00877_172-4137-2160	GGATGGGGTGTAGCTTCGCTTCCGTTCGTTGGCATGTTGAGCTTTTGTGCAGCGGTAGAGCTCCTCATTGGCCCGTCGGTCACCCAATATTTGTGATGGATCTATAAAGATGAAAAATTT
CONTIG00877_4632-5161-120	AGAACAAGTTGTTCAGTAACTTTGGACAATGAACAGAGGAGAAAAACATAGCAAAGAATTTACAGCGTCGAGTTGTTCAGTAACTTTGTATTGTACATTGCACAAATCAGAAACATATGC
CONTIG00877_5316-6760-1040	CACAAGCAAACGAATTACACTGGCCCGCTACCCAATTACGCTGCATCTGATTGCACCGTAACTCAAAAGCAGGATTTGACTACAAGCCGTCTCAAACAAGAAGATTCGACAGTACTAATA
CONTIG00878_1624-2603-720	AGCACAACGTAACCAATTGACTACAAAATTGGCGCTGGTTCTAACATCTGCAGCTAATTTACAAATCATGATACTTAGATCAATCATGACCACCACAATTTTTTTACAGATATGAACAAG
CONTIG00878_2665-3348-360	ATTGCCGAGGAATTAATTGATGTCTTTCTATCTAGAGGATTTGGACGCCATATATATAGTTCCTCCAATAAATGATAAAAGTCTGATTATACACATTGTACTATCAGATTATTCAGCATT
CONTIG00878_3585-4935-840	AGGTAAGTCATCTCAAGTCAACAAAGATTTTTCTTTATTTCCGAAGGTGAGCCTCGGGGGCTATGATGTATTTCATTTATATAGAAAATTATATGTTCATTTGTAGTCCTCAAGAAAAAG
CONTIG00878_4987-6554-920	CTAACTGTGTAAGTATATCTGTATTCACTACTTTCAGTCCAGTGATTCATATAGACTTAATTTGTGCTCATGCAGCCAGTAACCAGTTTCTTCTTCTCTTCTTACCTTTGAATTGATGAC
CONTIG00878_80-1572-1000	ACGGCAGCCTTTGTTTGATGTGGTCAATAAGATAAGAATATCCAATGTGACGAAATAAGAAATAGTGCGTCTACTCAACAAGGTTAATGGATGATTAGGAGATCATCTTCGGAAGGCAGC
CONTIG00879_1-1249-480	GTGTTACGTATGTCTTTTTTATCCTGACCGTAAATTCTACAATCCAACGGTGTAATTAATTTTAATGATGTGGATTAATGAGGTGACTTGAAAGGTGCCTCCAATTAGTAAATATATATA
CONTIG00879_2267-3816-1200	ACGGTATTATCGTCCCAGTCTCAGCTCCAAGGCTCCGGTGTGTTTGCTCGACACATGGAGCTCCGGTTTCTCAGCACGAGTGTCAGATAATCATGTTGGGGAGCAAGAGTTGCCAATGCC
CONTIG00879_5053-6755-280	GAGGCGATTGCTTGCGTTCATGGCGATGTCGAGCTCATCCACCGCAGGATACTGATTTCTCCCTCTTCTTCTCCTCGTCCGTGGGCTGCTCTGGTTCGTTTTCCTTGTCTCTCAAGCTTT
CONTIG00881_1-3647-2080	AACACTCCAACCCAAGGTATTCAAGGCTGTCACACGGTATGCGCAGAACCAGCACATTTGCACCATGGCAAGCCTGTCACGCGCTATGCGCAGATCTATGTGGTTTCACTGTAAATTCAT
CONTIG00881_3706-4510-240	ACCTACAGTTCCTCCTCCATCGCTCCGCTCCTTCCGTGCATGCACCCACCGACCCGGTCACCACCAACGCCGACGCGTCTTCCTCCCTGCCTGCCGCCCGGTAATCTCTCCATAAATATA
CONTIG00881_4583-5262-280	CACACGGAGTTGCAACGTTGACCTGGAATGTGTATAAATTTTGGTAATTTGGTCAATCGATGCGTCCGCTGCTTGTTGGTGATATCTCTGCCGTATGGATCCGTCCGTCCTGTCCATTTT
CONTIG00881_5516-6764-360	ACACCCGGGTGTTGGGGATATAACCCCACAATATGACCCGCCCGTTTAGGGTCGAGTCATTCTTTGGCGACTTGACAAAGGTATGGTTCGAATGATGGGCTGGGATGACCACGAGTTCAA
CONTIG00887_1185-2629-960	CAATCTCCCAGTTTCACTTCTTCAGGGGCATGACCGGCTGGTGGAGTGATGCTTCAGGGATCCTGAAGTTCCACCTGAACATTAGGAATTCATATTCCATTTCAGCTCAAGATGGCGTTT
CONTIG00887_2725-6766-2160	CTCGTTCAAGAACTAGAAAAGGCAGAAGAAACTTAGGTTAGCTAGCACGAAGAGGATTATTCAACTCAAATGTTATAATCTGGGTCTAAATATTTTGTCCTCTTAGTGGCACATAGTTTT
CONTIG00893_244-6584-1400	TGTACTAACCTTAATCAGGACAGCAATATTATTGCCTTCATAAAACAAGAATTATCAGCTGATCCATGAGTGTCTATCATTCCACCATATATATCTTTTGCATTGCGCTGCCAAACATTT
CONTIG00898_1-825-200	ATAGTTCATGCCGGCGTCCGGCGTACGTTCCATCAGCCGATATACATGCTAGCCTACAAAAAAAAATATCACAACTCATGCTAGCACACTTGCCAACGGCCGGCACATTTGCCAGCACAC
CONTIG00898_1263-2129-440	AAAGTCAACAAGAGTGAGTACTGAGAGATGAGGCCACCATCTCCAAAGTCAATAGGAGCGATTCGGTTTTCTATAAGTAAGCAATTGATCTTTGTTGGTCAGCTTGTTTCTGCTTAATTT
CONTIG00898_2285-4197-640	ATCGGCCGGTGCCTAACAGGGACGGACACATTATGTCAATTGACAGTCGACTAAGATCTAGCCGCACCAAATATGGCAGCACCAAATATGGCAGCTGGCGGTTACTACAACAATGCCACA
CONTIG00898_5306-6297-520	CAGCCCCTGGCACATGGAGCCTTCACGGATGACGCTCTACAGGTTCGGCAACACCTCCAGCAGCTCGCTCTGGTACGAGCTCGCCTACTGCGAGGCCAAGCGGCGGATCAAGAAGGGAGA
CONTIG00898_6298-6677-120	AAGAAGCTTGGATTTTGCGCAAAGAGGTTTTTGCATAGGTGTAGGCCTGTCCACACAAGATCACCGAGTTGGGTACCATGTAAATGTCGTATTATTGTTGTTAAGACTACATGTTTATAC
CONTIG00899_2747-5543-840	CCCCATTGCGCTGGCTTTCTTGATGCTAGGGGAAGGACATTTCTTCATGTTGCTGTTGACAAAATGAAAATAGGGATTGTCGACTATGCTTGTCAAAACATATCGCTGTCATGGATTTTG
CONTIG00899_57-2528-200	ATGCAAATATTTTACCTGCCATACTGAACATTGACCCAGTTGAGATTTTCATACCATTAGAGAAGCCTTTTTTACACTTAACAGTATCTTTTTTAACCTGCATTAAATAGTTGTCACCCA
CONTIG00899_5952-6346-120	TAATGTCCCTGAGCAAATTCTTGCACAAATAAAATCCAGGTGATAACACGGTAAAAGTAGAATGCTACAAAAGCATAGCAAATCTTCATACCTCTCGCAGCTTTGCCCGGAGACCAGAAT
CONTIG00899_6407-6767-120	AACAAAACCAATGTGCACAATTCTGGTACACGTTTTTCAGTTTGGCCATGAAGGTTCCTAGTTGGAAAATGGAACCAAGCTAACCAATGTGATCTGATTCCAATATATTATTTGCAGTTG
CONTIG00900_1-6734-880	ATCTGGTTCTCTTCTTCGTTTGGCCTAATAGGCCTTTGCCCACATGTGACCTCGAGAAAGAACACGCCGAAAGAAATACATCGGTGAGAGGGCTTGCCTTCCCTGTGCTTGCTAGCTCTG
CONTIG00900_1-6734-720	CATGCTGGGCCTTGCGTCCATGGACGGGTGAGAGCATATCAATCCTAATTTCAGCACCAAACATGCCTCTTGATCCACATAGTTGCCATGCAGCCTGCCATCTACTGTATCACTAGGTGA
CONTIG00901_1-6742-1120	ACCAGAAACCCACCTGGCATTCTTTGTGGATGGTGCATTGTAGTGCAGATAGGCCCATTCAGTGCAGAAGTCCTGGGTCGATCTGCAGGGTACACGGGATTTGTGTTAGTAAAAGCTCTT
CONTIG00905_861-2776-1360	CCATACCATACTCTGCAACAATGTTTTGAAAAAAAAGTTCTTCAAAGGAGCTCAAACTAAAACATGATAGTATTAGTAAAAAAAACTAGCGATTGATACAATTACTCATACTAGACTTTG
CONTIG00911_2541-3758-520	CACAGGAAACAAGCATGAGGTTGGACTTCATGGAAAAAATCCTCTGTTTTGCTACCCGACGTAGGATTTCAGTTGACAGTACATCCTGTTCCTGTATGTTTCCTATTCCTACACTTTTCA
CONTIG00911_4227-6723-1640	CAACGTGTGATCTCGGGACAAACACATATCGTACCATTTAAAAAATGTATGTGACATTTTAAAGAAATATTCATGCATTTTGAAAACATCTTCGGACATTTATTTATTTACTTAACACAA
CONTIG00915_1-484-160	GGATGTCTTTTATCTCGAATTCATAAATACTAGCATGTGGGTATGCGTCAAGTGTCGTTAATTGCATGATTAATAATACAGCCAACAACTGAGTATATAAGATTACCATGTGAGTAAGAG
CONTIG00915_542-6732-5800	TTATCAATGGATCATCGATCATTACTGTTTATCGGACTGGTACTTTACACGTTATTGATGCGGCTTGAACTACGTCGGTATTTCCCCAAAGAGAAAGGGATGATGCAGCACAGCTACGGC
CONTIG00916_1810-4574-1880	TGGTTTCACACCTCCTCCACTTTTCTTTGCGGGTACATCTCCTCCACTTTCAGGATGAGACTAAAGATTGCACCTTAATTCACTTGCTATTTATTCATAGGCCTTCGAGATTTACTTTAG
CONTIG00916_4632-5778-520	CGTTGTAATACATGCCTGTCTGTCATAGCGTCGCAACTCAACTATAAGGAGAATGGGATAATTTACATAGCCCTGCAGGTAACATCACATCAACTACCACAACTCCTAGCCAACTCTCAT
CONTIG00916_5779-6280-240	AGCACCCGGACGACCCGGCCCGGTTCGCCGACTCCGAGCTCGCCCTCCACGCCGGGACGGACCGGCTCCGCCTCCTCGCCGGCGCGCCGGAGCTCTTCCCCGACCTGGTCCCGCTCGGCC
CONTIG00916_6281-6732-200	CCAACAAGCAGTACGCCTCCGAGATCCTCGCCATCCTGCTGCAGAACAGCCCCGCCAACCAGAAGCGGCTTGGCCAGATGAACGGCGTCGACGGCCTGCTGCAGGCCGTCGCCATGTACA
CONTIG00921_1123-4109-320	GGACAGACAAAGGGAGTGATACAAAAGCTCCTCTGATTCCCCAGTTCTCTTGATTATCTTGTGTGCTTGCGCTCAAGATCTCGGTTCCTATCACTAGGGCTGAGAAAGAGAAGCGGCGGC
CONTIG00921_126-594-120	AACCGGGGGCCTCAACCGTGAACACGCCACCGTGAAGAGAAGAAGCTACATACGATGAACCATGGGCTCCAAGGCGGTGCCTACAGGAAGGTTACGACACCGAAGCGCCGCCACCGCCCG
CONTIG00921_595-1039-160	GCCACCATCGACTCGTCCTGCCGCCGGGCGCGAGACGAGTCAGGTCCTGCTGTCGGGCGCGAGATGAGTCAGGTCCTGCCGCCGGGCGCGAGACGAGCTCGGTCCTGCTGCCGGGCGCGA
CONTIG00921_6008-6742-320	CTGAAGAAATCGACAGCGAGACACGGACTGAAGAAACGACGCACGAAGAGAACGATACGATGGACGGCTGCGATTGAAGCTCGCCAGATCAACCAACGGCTCACGTCGACGCTCAGCTCC
CONTIG00924_1-6716-4240	CATCCTCTGACTAAGCAGTTGAATTGGTGTTCTTCATGTGGCCATTTTCAGCGCTGATAATAGCCAGCAAGCCAGGTTGACCAGTGACACCTTCATTATTAATTACATCTGCCTCGTCAT
CONTIG00929_1-956-240	GATACATACGTGGCACCACAGCCATGGGTCTCACCCTGACGACATCACCTGACACCAGCCTTGTTGCCTACTCCAACGTCGACTGGGCTGGGTGTCCTGACATTCGACGCTCCACTTCCG
CONTIG00929_3297-4658-520	GCACACCAACACAAGAAACAAAGTTCAAGATGAGAAAATCAAGGGTTTTAGAGTCAGTAATCGAATGGCAATAAGTCCCCTACTGAAAAAGACTATAAGTTGAACTCATGTGTCAACAGT
CONTIG00929_4721-5784-520	TACTCTGTCTGAATTGAATAGAATACGCTTCATCGGATCTCAAAATAATCTAGACTCACGTCCACTAAGAAATAACGGACTGAATCAACATAGAAATGTGAAGATTATGTCATTGTGTGT
CONTIG00929_5842-6719-240	CATCCCCCCCGTGGAGTCCTGGGAGATGTGTGTCTGACAGCAGCCCATGCCGTGGCAGTACTTGTCATTTGGGTTCCGGCGCCGGCTATGCCCTTCTCGGTCTCGCCCTCGGTGGTCGAC
CONTIG00929_957-2631-720	CCAAGGCATTTGGCCGGTCCGCGGTGACGGCGTCGAGCGCGGCCAGGTCGCCGTCGTCCATGAGCTCTTCCGTGGAGAGCATACGCGGGTCCGGCGACCGGGACGTGAGCAGCAGCGGCA
CONTIG00935_282-729-200	GCTTCTATAACTTGCACAACCCCTTTTACACCAGGGAAAGAAGGCTACATCCTATCCTGCTATGTGGAGCAAACTCGCGGACCAAAGCGAATGCGAGAACAGAGTCGTCGTGGATGGCAA
CONTIG00935_3271-5440-1000	TGTGATAAGATGACATGCCAGGGGGGCCATGGCATACCTTCAAATGGTGCACCATCTCTGCCCTTTGGTCTGCAAGGCTTTTGGTCCACAAAAGTCAAGGCCATTTTGCTTGCATGCATA
CONTIG00935_5441-6196-440	GGCGTGCCCTCGTTGCCCACCTGCCGCACCAGCAGGTTCCGGTTGTACGCGAGGGCGTTCTCCACCGTGGCGCCCACCTCGTCGGCGTCGCCCTTGGACGGCCACCCCGTCTCCGACACG
CONTIG00935_6197-6711-240	CGTGCACGTACCCGTCCATGCCCAGCTGGGCCAGCGCGGCGTGCAGGTTGCGCATCGCCGGGACGAGGCTGGCCTTGAGCGCCTCGTCGTCGTCGGTGAAGACCTCGTTCCCGACGGCGA
CONTIG00935_730-3138-120	ATGAATACAATGCAGTTACGAATGCCACGCCTTCTGAAACTATGTTTAGTCGCTGGACTCATGTAACTTGTCGTGGTTTCTAAGAGCATCTACAGCCAGACTTGGCAATCCGGCCCCGCA
CONTIG00940_1-3333-1160	AAGAAGATTGCCGACTTCCAACCATACTCAAACCTCACTGAGCTCGTGCATCAAGCTACCAAAGCGGAACGCCAAGTGCAAGATGACTTCAAGTACGCCAAGTACTCTTCGAAGAGCTAC
CONTIG00940_3623-4223-120	CGAAGTCAACGTCCATCGTCTCATACGCATCGGGGGCCTTCTACGTTGCGACCTCCGCCATGAGCATTGGATCGGCTTCCTCCTCCTCAGAGCTTGGCTCTAGAGAACTCCGGGATTGGA
CONTIG00940_4281-6710-600	AGAAGGGACAATTTGGACAAAAATGGAAACAAGGCCGGGGAACTAGTGAGAAGAAGAAAATGGCAATAATAATACAAACAATGACTATGAAGGCATCTCGGCTAGGCGAACTGAGCGTGG
CONTIG00940_4281-6710-720	AAGTAAAAACTCAGCAAAGATGGGAAAATGTGATGATGGATAAACACCATCTATATTGTCATTTATGACTTCGCATAATGCAGGAACCAGTGGGCGCCCTCTAAACAGTATCCAGTCAAT
CONTIG00942_1-3002-2440	ATTTAAGTGCTGGATAGGTGAACCGTCCACGCCGGGCATTGTCTAGCGCCAGCTCCGCCATTATGTCGTCCACATGATCTGAGCAGGAACCACCCTGTAGGCTTCCACCCACTCGTCCTT
CONTIG00942_3181-4126-640	CAAACATACAACAATTACAACAGCTGCAGACAGCAAGCAAGTGGGTGCTGGCATGCTGAAGAAGAAATCAGCAGCTTGAAGAACTTGACTGTGCTGGCACCAAGGATGATGAATTTGTCT
CONTIG00942_4351-4759-160	GGGTGATGATCTCCTCTTTGGAGAGGTCTTTGGTGAGCTTGTTCTCCAAACTGAGCTCTGAAAGGATCTGACGGACGCGTGCCCGGCCAATGCCATGGATGGATTGCAGTGCGTACTCCA
CONTIG00949_1-365-120	TACCACACATAGATGTATATAACTCAGTTAATTTTACAAAGGTAAAGTTTCATAAAGCAAATGAGAGACATTTTTACCAAAGAGAATCAATCAGCTTAAATACATTGTGTAATATGTTAC
CONTIG00949_366-4286-3680	AGAGGAAGCTCTGTTCTAGAAAAAAACCCTTGTAAGGCCAGATAACCAAAAATTATTGTTTATACAAGAATAAAAATGATGAACTATGCAATAATATCTTACTGATAATGCAACAAGCTG
CONTIG00949_5164-5968-320	TCTATAAGTTGTTGGTGCAGGCATCCACTCTGCCTCTAAACCTCCATGTCTCTTTCTGTCATGGTCATATTTTTGCAGAATTTAGTTAGAACCATCAAGTGAGTTTTATTAACTCACAAG
CONTIG00949_5969-6335-120	CACAAACAGAATAAAAAACTGAGATAGAAGCCACTGCACACATACTATTCTGAATCTGACAATCAATTGAAGTGACACCTTTCTATTTGTACACTTATAAACATCTCAAATATCACAAAT
CONTIG00954_1-3608-1560	TGGTCCGCCAATCCTCCTGAGCATCTTCCACACAACATTCTCATGTTCCTCAAATAGACTTAGACATGCCACATCTAGTGCACTTTATCATCAGCGAGTTTGAATTCGTTATTAAGAAGA
CONTIG00954_4606-6682-120	CAGTACCTGCTTGGTTTACAATGAACAGTAGCATGAAAGAGTTACTCCAGCTAATTTGTCAGACACACATAACTGGAAGGCATAGTGCCAAAACCACCCAGCATATAGATGAATCAATAT
CONTIG00956_1-3584-360	TGCCCAAACATGTGCTATCTACTATGGATGGATACGGAAGCTACTCTGGAAGTTGTCAAGTGTGCTTTTGCACAAGAGAATTTTGAATCTACTTCTAGTACTCCTGATGCATCTGTGTCC
CONTIG00956_4528-6668-1040	GTTCAAGATGTAAGCAGAGGCTATATATAGCTGTGAAACATGGCTTCCTCCTAGCTCAATCCTTGGTATCATAATTGAAGTCAGTTCAGATAACTGGAGGTTCTAGCTTGGCCCCTGGAA
CONTIG00959_281-6679-320	AACATAATGTCACGGCACGACATCGACATCCAATACCCGATGCTGACCGATGCCAACTACGGTGTGTGGGCAGTGAAGATGAAGATTATTCTCCGAACCTTTCGAGTGTGGCAGACAATC
CONTIG00960_2918-6482-3320	AGGAAGTTTAATTCATGAGAATAAACGATGTTCTTAAAAAGGAAAATAATAAACAGTAGGTTCGACAGTACCACTGGATGATGAAGAACCACTTCCCGAACCACCAGAGACACTCGTGGC
CONTIG00960_2918-6482-3200	TCCTACTGTTAGAACAACCTCCCCTCTACACCAGAGGACGAGCATTGGCAGCTTCTGAGGTGCTGTCCCCTGAGCTCCCTGACCCTGAACCTGTAAAGAAAATTGGATGGGAAACATTGT
CONTIG00960_773-2838-1080	AGGGGCACTATTACGAGATCATCTTACTGTTGATCATTGGAGTAACATTCTCAAGAAAGAAGACTGGAAATCGTTGGGTCTCAGCGGAGGCATCATGCCTGCTTTGAAGCTTAGCTATGA
CONTIG00964_900-3829-1480	TTATAGCTATATATCTGCTGCTGTTAACCTTGTTGCGTTCAGGTTGTTGCGTTAGCCTTGTTGCGTTCAGGTTATTGCGTTAGCTCAAATATCGTGAGGGGGGTGTCTGTGTGCATCATC
CONTIG00971_1-659-320	ACATTGAAAATCATACTAGCCTAGTGACTTGAGAATGCTATGTTGTAACTTTGAGTTCATAGATTCTTTGTTAGTCATGTCTTTTTATGATATGATGTTATTCACTATCTTTAGAGCACG
CONTIG00971_1485-6661-2400	CAGAGTGTCTACTCCAGTCTTTCACCAGCACAGTGTAACTGAACATGGAAATATCAAGCACACAGATCTGGTTTTCCTATGCCTGGGTGTCTTCTCTTTCAGTCTGTTCCTGCTTTTTGT
CONTIG00974_1049-4673-2760	ACAGAAGGAATGGACCCGATAGCGATGAGAAGAGGAACACTGTAAGTCTTGATGTATCATGCATGTGCTATAAATCAAACACTTCTTTGTATTGCACTAACTGTTTGAATCTGTTGTGCT
CONTIG00974_4751-5674-480	CATGGGAACGCCATGGACGTCAGGCCGTGCGTGTTCGACCGCTCGGCACGCGTTGCCCATGCGCTCGGCGTCCTCTAACATGGGCACATGGCCTCAGCGATTGAGCACGGGAACGCCATG
CONTIG00974_5957-6648-440	TGTATACAAGCTCTAAACAGATTCAATTATTATCCTCACATCCACAAGCAGGTTCAAGATGAACACATATTGTACAACAATGAAAATATGTTCACAAACATGCATATAAATTGAATGCAA
CONTIG00977_1-6651-2480	CATGTGCTAGTCGCACCGGCTTGAAGAATAAGGGTTTGTCTTGCTGCTGCTAATGGAGATTACACATGGATTAGAAGAAGAATCGCCTTTTGATTTTTGTGATCGACAATCACATGATAT
CONTIG00977_1-6651-2680	ATACATGGATCAAATGCAAAATGAAAGCTGATGTCCAGTCACATATCCAAGCAAAAGATTAATTCAGCATGACAAGAAGTGCTTCATAAGTAAGGCCAGTGCTTCGTAATTACATCTACA
CONTIG01003_586-4579-440	CTTGGGCGGGAGCGCGAGGTTGCCGTGGGGCCTAGCGGCACGGCGACGGGTCTTCAAGTGCCGATGCGTTTGTGCGGCGGCATGATGGCGTGCTGAAGCCTATGGCGAGGTGCGGCGGCT
CONTIG01003_5965-6636-400	GCTAGTTCTAGCATCCCTTGACGCCATCGTAGTTCCCGTGTTGGGCTTTCATCAACGAGGACACCACATGCACCTACCCCTTGCTTTGCTTGCAACCTCGCCAACGCTGCATCACCGCAT
CONTIG01005_1-6642-4760	GCTCCATTGTTAGATGATGTGCATAGGTGTGAGGTCAGGGCAAGTCGCCCTAATCATGGCCAACCCTATCATCAAGCTTGTAGGTGTAGCGACACCTGTTGCCTAGAAGGTGGCTTCAGG
CONTIG01014_1-6609-3520	ACGCCAAAAGTCGTCTGAGGGATATAGGAAAATGTTGTCATTAATAAGAATAGTCCGGACGATTAAAGATCATACTTCATGGTCTAGTGGTGTATCACCAACTAACTGGTCTCTAATGGA
CONTIG01015_1-1505-360	GGGCTCGCGCTATCTGTAATCATGATACCTTTTCTGTGCAGATGGGTACTGCAGATTATCGTTCCCAATAGTTGAGCCATGGCGTGCAGATTCAGATTAACTGTGCAGATGGCCAGCCTA
CONTIG01015_4451-6611-760	GGTGGTGGCGGAAGCGGAATCCTGTGGCCCGTCGGATCCACCGCCCTGCCATCTCGAGATGGAAGAAAAGCCGCCGCAGAAGCCTATGCTACGCGGCTCTAAAAATTCTGTTGGTACCTA
CONTIG01017_1197-2253-760	GACGAATTCCGGACGGACGGACGAGCGAGCGAGTGATTTCAGACACAGACGGGGCGATGCTCACGGCGCTTTTGAGGCAAAAAAAAAGAGTTTTGAAGCAATCAGGCTTTGACTTAGTTA
CONTIG01017_2349-4306-400	CACACACAAGATCGTCGGAGATCAGGCTGTGCACGGGGGGAGCAGCTCTTTGCAGCGGAGAACCCATGCCATATAATCACACACAAGATTGTCAGCTCGTGCAACAAAGACGTTGCGCCT
CONTIG01017_24-1196-800	GCTGCGGGGCGAGTGGCGGTCGGCGACCTTGGGGCTGCTGCGGTCGACGAGGAGGCGGTGGTGCGCGCCATTGGCCTCGGAGGAGGCGGTGGTCTTGAGGTGCAGCGGCGCGCGCGGCGA
CONTIG01017_4622-5798-840	CTTGTGGTGCGCATAGTCCAACAGGCCGACGCCAGTTCAGGCGGTGGAGGACGATGCGGCACTGCGGCTCGTCTTGATCTGGCCAGAACTCACTGCCTACGGGGAGGAGCGGCTCAACAA
CONTIG01025_1410-3182-1320	AATAGAAGCTGGTTATTAATTATTAGCAGAAGTGTGGACAATTAGAAAATAGCCTGTTATTGGATTCAGATCGTTTGAGTACACATTAATTGGCCTGGTAATTAGATGCAGATCTCAGTT
CONTIG01027_1-5989-880	TCACTTTCGAGGGTTGAATCATGCTTCGGTTGATTAGCTCGGTGAAATAACTTATTCCAACATCCTCGATGTTTACTCCACCTCTGGCTGTAACAAACCCCTCGGCTATCCATCTGTCTA
CONTIG01041_2713-4550-760	CGCGGTTCTGATCACCTTCTTTTCTCCGGTTATTGTGCGACATCTGATAGAGAACAGCCCCATATCAGGAACATCTTGCTATCAAATTCTCAATGCCAAACCCCTTGCATGGTTTAGCCA
CONTIG01041_298-2659-1280	AAAAAATCGAATCTAAAAGGCACACACAAAAAAACTCAACCATCTCTTCCTGTGAGTTGGGAAGAAATCCCACCAAAACATAGTGCCACTTATCATTACTAGAGAAGGTGGGGTAACTTT
CONTIG01041_4816-5233-160	TCTGGCGAGTTCAAGCTAGCAAGTGCCATTGCAAGTGGATTGCCTACCTCCGAACACTTGGAAATAGCCTTGATCTTGAAATGCTAAAGTCATCACCTATTCTAGACGGCAAAGATCTCG
CONTIG01047_1-2560-1960	CGTCAGGCTGCCCGGCTGCGTGCCCATACCGGGGCCCGACATCCTCTCGCCGCTCCAGGACAAGTCCAACCCCTGCTACCGCTGGATGGTGCACCACGGCCGGCGCTACCGCGACGCCGA
CONTIG01047_1-2560-1840	CGCCGGCGTGGCGAGGCGGTGCCTCTTCTTCCCGACCAACCTCCACGTGCTCACCCTCATCCTCCACCTCCCGGAGCTGGACGCCTCAATCCCCGGCGAGTTCCGAGACCTCGCGGAGCC
CONTIG01047_2615-3179-280	CACACCTGGCAATGGACCCGGCTCCTTCAATATGCTTGTACGGTTTGTTAGTTTCGTTTCATGTATTCGTCACCATCATCATTGTATGGGTCATACAATTGTTGTTAGGCAGAACGGGTC
CONTIG01047_2615-3179-160	AAGGTGGCGGAGCTGCGGAAGGCGGCGGCGGCGGCCTCTGCGGAGGGGGCGCCGCCACGACGGCGCTGGACGAGGTGGTGCGCAAGTGGACAGGTGGCGGGGACGAGTAGGTGTCGGCGG
CONTIG01047_3235-4312-640	GTGCGTGCGTAAATGGACAGGTGGCGGGCACGACAGACTAGGTGTACGGCTTGTTAGATGGGTCCTATAATTACTGTTAGGCAGAACGGGTCCCACACATATATAGAGAAAAATATTCTC
CONTIG01047_4363-4958-320	ATGATGCAATATCAATTTCAAGCTTGTGGGTGGAGATATCGCGATTGTCTTTTTATTGCCCGCTCCACATCGCTGTCGTCCGGTAGAAACGTGTGGCAGAATGTTAAGATGATGAAGAGG
CONTIG01047_5019-6580-1280	CATGATGTCGGTCCACACAGACAACAGACAAACATAAAATGCGTTTGCGTCCACGCATTTGAGGGTAATTTCTATCCATGCAGAGCCAAACGAACGAAATGCACCCCTGCGATGGATGGA
CONTIG01048_1-3471-3200	AATCTGGTCTGAACAGGAGAGGAGCAATTAGTAATTATGGCAGCTGGGCCGCTGGAGCTATGGAACGACCAGTCGATGCAGATCTTGGTCCTCCTAAGCCTCGGGCTCCAGCTCGTCCTC
CONTIG01055_1-1863-1600	AGTCTAAATCGCTGAGCCTGCCACAGTTACCGTCCCCTGTCAATCTCTCACATTTGTTGTCAAACTTTGAGCATGTATATGCTGGGTTCTCTGCTGCAAATGGACAAACAAATTGCAGCC
CONTIG01055_1864-2708-280	AGAATTCATGGCTGAAATCGCCATTCTTGGTCACCTGCGCCACCGTAACCTTGTCCAGCTGATTGGCTACTGCCGCCATAGGCAGGAGCTTCTTTTGGTCTATGACTATATGCCCAATGG
CONTIG01055_2709-4510-800	AGATAGATATATAATTTCAGATTGGATGGATCTGTCTGTGTCACGAGTCATTGGGTTGTGCAATGTCGTTAGAAACCCGCATCTAAGGCCTTTGTACAATGCATGATGCTTAGTCGGATA
CONTIG01055_4511-5766-200	TATAGAAGAAAAGAATTGATAGGTTAATAAGAAAAACCGTCCGAAGACCGATACAACAAGCCATACAAACATGCCAGCCCCGAGGCTGCGCCCCAACGGGCCGACGACTCTGCCACCCAA
CONTIG01058_1-3715-1920	GTCGGTGCTAGACTCACAACCTTGTGATGCCATTTCATCTAGATTCTTGGTGTTTGTATATATTTTGTCATGATATACAATTTTCAGAAGGTTTAGTACAGTTTGTTATGCCAGTTGACA
CONTIG01058_3796-4245-200	TGACAAGTTGTTCACATGTGGCTGGGTACCATGTGTATCAGTATCATACACACAACTGTTGACAAATAGGTTTCCCCCGCTTTATATTATAAAGCAAACCACACCGAACACATAGCATTT
CONTIG01058_5073-6554-680	CTTCGCCACGTTCCTCAGCTGGCTAACTCCACGACCGCGTCGCCAGGAGCTCCAACGGGCACGCACTGCGTGCGTGCTTATCCCCGCATGCCAGGAGTATTACCGGCCCATGCCGTTGTA
CONTIG01063_1-4352-4080	TGCTATAAAGAAATTACATTTTGAAATCATTTTGCTGCAAAACAATGCTATATAGACAAAACAAAACGAGGTCTACTTGCCAATGACTGCGGAGTGAGCCTGCTGGATCCATACCATCTC
CONTIG01063_4806-6581-800	TGGAGGTGGCGCCGCACCTCGCCGTCGATCCTGCCCACGTACGCCTTGAGCATGTCCGGCCTGAGGAACTCGAGCAGGGCGCCGCGGATGCGCCGGTGGTCGGCGCCGTGGAGGTCGAGG
CONTIG01073_4500-6270-880	CCTCGATCCCTTCCCGCGCGACCGCTCAAAATCCGATTTCTCGATCGGTTCCTTCCTTCACGCGCAACCGCAGCACGAAAAATCCCGTTTTCGCCGGTAGGAGCCACAGTACCACTTCCT
CONTIG01074_1-1492-280	GGGTGTGGTACACTCGAGAGTAGCCACACCTTTCTCATCCAATAACGAGTTAAAAGTAAACTGCCAAGATAAAAGCTCTAGAGCAACAGTTAAACATGGGCATCATACCCCCGTAAGACC
CONTIG01076_1-656-280	ATCTCTCTTCATCAATTGCTGCCTCATCGCCACAGGAACGAGGAAAGTTCCCAGAAATTATCACCGAATACTTCACCGAATGGCTTAGGTCGTAAGGGATTGGGGGAAGCAGGAGGTACT
CONTIG01076_1331-4077-1640	AGGAGCACACAATACCCACTAGTAGAGTGACATGTGCCTGAGCAATGAACCTAGTTGTAGTCTGAATAGGTGATGGTGCCGGAGCATAAAGAGTTGGACATGACCGTGGTTGGAGGGTTC
CONTIG01076_4141-5592-880	CACAATGGTCTGCCCGGCGACCATCCCACCTCTGGTAGCGTGCCATCGAAACAACCCCACATAGCTGGCGACCGCTTTCCTGCGCAATGGCCGAGCTCAGCCAACTCTGACCCATAGAAA
CONTIG01076_5593-6270-400	TCCCAAGAAGACAGAGGCAGTGCGGATTGAGCAATTCCGGCCAATCTATCTTCTTAATGTTAGTTTCAAAAAATTTACCAAGGTCGAGACGAATAGGCTCACACTAATTGCGCATACTGT
CONTIG01079_3267-6552-880	GCCCTCTAGATGGAGAGCTTCCAGCCTTTTTGTGCTAATGTCACCACACAACCATCTAGGACAAGGGCCAACACCAGGATTTACAATGCTAAGCACCTTAAGATTAGGGTGTGGTTGAAG
CONTIG01083_1-6010-4440	GGAGTCCGATGGGGAGATCATGGTTCCAGATGGTGGTTTTCAGAAGCTTAAGCTTCTCCGGTTCTTTGCTCCCATGTTGCCATTACTGAGCTTTTCAGAAAATGCCATGCCAAAACTGGA
CONTIG01084_1-2055-1600	TTGTCTTCCGGTCCCATTCCATCCTGCACAGCAGCTAGTGGTGTCAGCTTATCCACTGCTCCCTTCAGGATGTCCATTGCACACTCATGCTTCTGGATTTGCATCTCCCGGCCTGACTAC
CONTIG01084_2115-3749-160	AGATATAGACAATGCATTAGTGAGGATAGAGTCAGCAACTTACTATCTTTGTGCGTCTCTCCTCATAGTTCTCGTTTGCCCCTCTATCGAAAAGAAGTCTCATGCATTGTCGAACAAATA
CONTIG01084_3866-6551-1000	GAGCGACGGCGCACCCAAGAGATTGATTTGCTTCGCCGCGCAGAAAGAATTCGGCGGCGGCGAGATCCGGCAATGGGAATCTATGTAAAACAAGCGAGACCACTGATAAGATGGCCTTCT
CONTIG01086_1-6539-4920	ATCATTCATTTGCATTCTTGAAACTCTAGTGCCTAAAACTGTTGCATATGCATGATTGAACTTCTCGTCAGTTGTTCTGTAATTTTGGGAAAGCAATCACTCTTATTTGTGTGTGGCAGC
CONTIG01093_1-6540-5360	CTTTCTTCAAAAAATAGGCTCATAATTCATGATATATGCATACATAGACTTCGCGATGAAGACATCATTAATAGTCAACATTCACTGAAACATCGACTTGGTCTATTTGTCGCCAAGTAA
CONTIG01093_1-6540-5480	AGCTCTGCAGAATTGAATATTCGGTGGCCTAGCCCCCACTAAACAAATTTCTACTGTGGGGTTATATATGGGTCCATTTTGTTGTGCTTACATCTTTTACCATCAAGAAAAGGTGATTCC
CONTIG01101_1-660-400	TTGAGCCCGTGTGCACGCGGCTGTTTCCTCGAGCCGTGGCGTTCGCCGGCGCCGTGATCGCAAAACAGCAAGACTCGCGAGCAACTCGTTTTGCCAGGCGCGAATCAGGACGCTAATACA
CONTIG01101_4703-5438-480	AACAATTGAACATGACACACACATGGCGTTTTATTACATTCTATTATTGATACAGTACAACATTTTTGTCTGCAAACTACTGATACTATTTATTTCCATTTTCAGTTGAAATATAACAAC
CONTIG01101_5513-6120-320	TTAGCGGTACATACGTAGCTCCGCCCGTGTGCACAGGGCTGGTTGTGGCGTGGCGTTCGCCAGCAAGACGCGCGCGAGCAACTCGTTTTGCCAGGCGCGAATCAGGCCGGTAATACAGGC
CONTIG01101_829-4305-3080	ATGTATGGGTCAACCGGATGTCCTCAAGGAGAACAGCTTCCGTCACACTCCAACATCCAGTCTGCAGCAACCTATGTTCTGAATAACTCACGAACGCACTGCTGAATTTCTCTTTCAAAA
CONTIG01105_1-1726-960	TGAAATTGACTTGTTGGCTTCTTTATTATTTACGTAGATGATGTGGAACTGGTATGTGGTGTAAATCAGGAGGAATCCTGGAATTTATGATTCATGGGAGATATGCAAGGAGCAAGTGGG
CONTIG01141_1099-1693-200	AGAAACGAAACAAACACAAATATCGCAGAAATCCTAACCTGTCAAAACAATGTGACCTTTGAGCATCATCAAATCATAAATGCAGTTAATTACTTGAGAATAAAAATATCTAGTAAATTG
CONTIG01141_1938-5092-760	CGAGTACCTTTGTTGCCCGCATTGCAAACATCTTGATATGGAAAATAAAAAATTTGAGAGGGTCATCCCACTATGTTTGTACTGGGTGTATTCCATGACCGCCACTCTAAGACGAAGTAG
CONTIG01141_5185-6490-280	GTGGGTCCGAATTATAACTGTTCAGATCTACTCGGATAAGGTTTTTTTAAAACGTTAATTAGCGAATGTTTTAGTTTAACCTTAATCCAAAAAAGAACAAATAGAACCTAGATAAGGTTT
CONTIG01158_1-1514-760	AACATTCTCGCACCATGGGTGCTAAGGACGTAAGACCGGCAATTGCCTAATTTGACCTCATCTTGTTGACGCTAGACTTGTTCTGCGAGGATGTTAATATTCGACTTGACCTATAATTGC
CONTIG01158_1588-4277-2200	TCCACCTCTTCGCCAGGGGACCGCGTCTTCTCTCCAGTCAAGTACTCTGTTCCAAGCTCCTTGCGCACGAATCGGTAGAGCGGGTATGACCGGCATTCGGCAATACGGTTTTGTTGTGCG
CONTIG01158_4688-5565-600	AAGCGTGGCGACTGTCTCCAGGATCTCGAAGCGGATGCCTGAATATCCCTGCAGCAAGGTATTTACTCGGACAAGCATTGCCGCCCTCGTCGCCGCGGCAGGCAGAACGTGGCCGTCGGT
CONTIG01158_4688-5565-480	GGTCGCCATAGAGTTTGGGCGGCCGGTGACGAGGCCCGCGATGTACGAAAGCGGGACGAGGTCACCGGATGCAGTGATCGTGCCCCGGAGCGGCAGGCATGGTGTCACGTTGGCGTTGAG
CONTIG01158_5984-6459-200	AGGTCTGAGAGGTTTGGTGTAGAACTGGACGGCGGGTTGACCACTGGATTGGTGGGTGCGGAGCCCCTGTCGCCACGGGAACGCACGGGTGCGGTGGTGGCTTCGTGGCAGCCGGACTCA
CONTIG01160_720-6446-5080	TAGACAACCATTGCACGATGGCCTTATCTAGCGGTGAGTGGCTGTCTGTTGCCAATGCATGGACGGCTTGATTCCTTTGTCGTCCAAAATTCGTCTGCACAGTGTCGTCTGCCAAGCAGT
CONTIG01161_1-1976-1720	GCACTGGGCGGCATCTTGCAATAAGGAGCAGCTGGGACAGGGACATCAATGTGTTTGAGAGCATCGACTTCTCACGGCTACGGTCTTTGACAGTGTTTGGAAGGTGGGAATCATTCTTCA
CONTIG01161_2048-3330-400	CTTCCCACATCCGGAGAACCTACAGAGCCTTAAGCTGTACGGGCTTACCGACAAGTTGCCAGTATGGATCAAGCAGCTTCACAATCTCACAAAGTTGAATTTGGAGATGATGATATTAGG
CONTIG01161_2048-3330-280	GAGTATCCGGCATCAGCCGGAAAAACAATCAGGAATTCTGTGCTGCGGTGTCAGGTCATGGCCATTTGGAATCCCTGACGGTTTGGCTCGAGAAGCATAACCATGGATGTTGGATGACAT
CONTIG01162_2968-6454-840	GCCGTGTAGATGTTGCTCTGGTTGGGGAGGGGCCGACGGGCGTAGAGGTTGCAGCTCTGGAGCACGGCGGCGGAGTTGCCGAAGACGAAGTCGATGGTGCCGTAGATGTCGCACTCGCGG
CONTIG01162_2968-6454-720	CACGGCCGGCCCAGATAAGTCTTGAAGCTCGACTGCACCGCGGCGAGGTCGGAGGCGGCAGCCACCTTGCACTTCTGGATGGAGATACCGGTATTCTGGTTGGGGTCGGTCCGGCCCTGC
CONTIG01162_31-579-280	CTTGCATCTCTTCCCCAAGTTTCTCTGTCATTATCAATGTCAACCTTTCGCCAACTTTCGTAGTAACAGAGATATAAGACAAGGATGTCCTTATCGCCTTATCTTTTTGTCCTTGCTATT
CONTIG01162_580-2415-1160	ATATCATTATTGCCCTTTCTACCTCTAATTATCTGCATCCCACTATTCCTAATATTTTTACATGCATGTGATGCTTGTGGAAAGCTAGAAATGATGTTCTTTTTTGTAGGAAGTTTTCAC
CONTIG01174_1-824-440	CTTTGTCAAATATTCATTCAATTTTGGGACATCCTCTCTTCTAAATATATCCCAGAGAGCGCCCTCTTGACACTCCATATGTTCAGGTGATGTATTGTGTTTTGCATAGCCATCCCTGTC
CONTIG01174_1124-4274-1680	TCGCTAGATAGCAAGGGCCAGGCGACATGGTACGTACCTGTGCTTGTTGGCGCAGGCGGCACTAGAGTATGTCCCCTCGTCGCGGTCACACGGTGGCGGCTGCTCCTGAATGCAAAGTAT
CONTIG01174_4340-6446-1280	TAAATGTAGGCATGAGGATGGATAATGGGGCGTTGTATGGATAAAATCAATTATGTAATAGCGGTAACATACGATGATAGTAGTCAAATCATCAACTCATGCAGACATGTGTTCTGTACA
CONTIG01179_1-4799-4160	GTCCCTCCGGCCGCCTCAACGCAATCTCCTTCACCGTCGGCGACGACCTCTACGTCATAGCCAAAGAGCCTGAGACGTTCCCGTGGCACCATTTCCAGGCTCTCATCTCCGGCCGTCCCA
CONTIG01179_5086-6155-480	TCTCAAAGTTTGTCTAGTGTGCTACAGTACTTGGGAGCACGTGCCAATACATGCAGATTAAAGAAAGGTGAGCACTGCTGCAGGTCTACAAGTCAAATGATCATTATATGATTAGCACAA
CONTIG01180_1-1281-960	TAGCCGTGTACTGTGTTGCTCATCTCCTTGGCGTCACCGACCAGTTCTGCGGGGAGCATGAGAGCCCTTCTGCATTTCCCAGCGGGGGTCTCACATGACAGTGGCCTCACTGCATCGTCA
CONTIG01180_2210-5092-1440	GAAGCATCTGTCCTTCTTGTCACTTTCTAATAACAAGTTCACAACATAACAAATGCACTTCATATCCTTCAGAGCAGCAAGAATCTGACTGCACTGTTTATTGGGCACAACTTTTGGGGA
CONTIG01182_1-1893-1280	GCAGTTCATAGAGATGGGCTAGTCGGGGGCATGCGAATACTACTGGTCAGAAGTGGGCTTGGACCCCCAATCCGCATTGCAATGCTTGTGGAGTGCTTACGGTGAGCGGCCGAAAAACCC
CONTIG01182_1944-2780-240	CCCCTATTAGTAATACAATGTTTTATGTTTATTTGTTTCGTAGAGTTGTGTTGTGGTACTACCGTGGAGTCACCATTTGTGATTGTGCATACTGCGTGTAAGACTAGTGCACGATTACAG
CONTIG01182_3097-5128-1520	CGGTCTCCTCGGCCACGCGCTTCTTCTCTTGCTTCCATCTATCTGAGCAACTAGCACGATGGTAGGGTCCGATCGACACGCTCAAGGGTGTGAACAGGTCCTCGTTCACAGCACGGAATG
CONTIG01182_5196-6425-120	TTGAGAAGATTTTTTTGTGTTTGGTGTGCAGGTACCGAGGATTAGTGTTGCAGAAGAAATTCCTACTGGCTTGATAAACATTGATTCTCAATCGAGGGAAATACTTATTGCTAGATTACA
CONTIG01185_2366-3170-120	TTGCCTCGCACTCGGGGCAGTCGTCCGACGGCACCGTCCACTCGAGCAGGAACCCCTGCCTCATGCTCTGGACATAGTCGTCGTCGCCGTCCGGAAAACCAAGAACCGGCACGACGGAGA
CONTIG01185_3646-5173-160	GTTAAAAAATTGAACAATTCAACGACTGAACTCACCGTTGCCGGCACTCGGCGGCTGCCATGTCAGGAGGAAGCCATCCCTGATGAGCTTCTCGTAGTCGCTGGCATTCACGTCGCCGGA
CONTIG01185_5603-6433-400	TGCGCCCAGGCCGTCGGACCTGGTCGCATCCGGCGGCGGCGAGCTGGTGGCTTCGGCGGCGGAGGATAGAGGGAGGCCGGGAGGGGTGTCGCTGGCTCGGGAGACGACAGGGCCGCTGGC
CONTIG01185_866-2365-120	GGCCGAGCAGCTTGAGAGTTGATTGACACTCACCTATTTTAAGAATGGTCACTCTTGCCATTTTACGGGCCCTGCATAAGAAGAATGTGTAAATATTTTAAACATTATGAAGTAATAAAC
CONTIG01186_1-1799-280	TCTGATATAACCGCAAACGTGACTATTCGATTTAATAGCTGCTCTTCTTGAACAAGCTTCTACAAAATAATAATCTAAAATTTGCCTCTCCCTCCTCTCGTTCGCCCCTCCTCACAATAC
CONTIG01186_2099-2477-120	GAAGTATATAAAAGATGATAGAAAGGTATAATGGACTCATTTATTCTTAGATAGTGATTTTTGTTAAATAATTGAAGAGTAGGTACAAATACACGAAGATTCATACCATGCTTCTCAAAA
CONTIG01186_2545-3138-200	ACTAACGTTGATCATATGTTGAGCATTTTGTTATTTGCTGACAATAGGAAGTGGTATATATTGCTTGAACATACCAGAAATGATGCAAACTTTCCTGGCTGTCACCCTTAAAAGCAGTTT
CONTIG01188_105-4779-120	GTCCATGAACGCCGTGGCGAACCTCCTCGGCGCGGCGGCCGCGTCGCGTGCCGTCTCATTGAGGAGCTCGTGGACGGCAGTCGCGATGACACGGGCGTTGCCGGGGAGGTTCACCGGGTT
CONTIG01188_105-4779-240	CCAGTACTGGAAGAAGGTGCCGTTCCCGGTGACACTTGATGCCTGGCCGAGGAAGCCGGCGTCACCGGAGAAGCCGAGGATGCACCCTGGCTGCAGGGGGTTCACCTCGTCGTAGTCGTA
CONTIG01188_4780-5272-240	TTTATGTGAGGAACTTACTATGTGCCAATCACTCTTCTTGTAATGTTTGCTTCTGTGTCATTTGAGCTGAATATTTTTGCTAGCCCGAAATCTGAAATTTTTGGATTCATTTCGCTGTCC
CONTIG01188_5917-6438-240	CATATACTCAGTACTAACATCATTACCACTAATTAATTGTGAAGAATACAGCATGACGGAACATCAATAATAATTCAACTAAGAGAATAATTCGATGCAAAAAAAACTAAGAGAATAATT
CONTIG01190_1-617-320	AGCGAAATATCCTGTCATACAGCGTACTGTGTTACACTTCTTCTGTACTAGCATATCTTTGGGTAGTGGACATGTTACCGGTGGTTGTGATGGAGACGGTCGAGAAAAGAACAGAATCCA
CONTIG01190_4081-5541-1000	CCAGAGTTCTAAAAATCAGGCTAGGTGCCACTGTCGCACGGGGCGTTCCTGGGCACCGCGATTTGTCCTTGAGAGACCCCTAGGGAGCCAAGCCAAGGTCAAGCTCATCAGACCATGTCA
CONTIG01190_5648-6426-120	CCTCACTATTGAGCCCCTTTACTGCTGTTGTGACTTGGCCCTGATCAAGTCTTCTTCTTCCTGTTCTCTCCCACCCTAGCATAGTACATCACGTCGCACAGCCTTGGTAGGTGGTGACTG
CONTIG01190_682-3967-2960	TACCTTCATAGTATATGAATATATCGGGTCCACTTTTATCTTTCTGAAATTTCATGCGACTTGAGTGCTTTTGCCTTGTTATGATTCTTTTTTCCATGCCCAGCGTTATGAGGGCAAACT
CONTIG01198_313-3227-1720	CTTACTGTTTGACATGGTTTCTCTGGTGATCTATGTGCACAGTTTGATCCAGTGAAGTTGAGGAACTTGGGCCAGCATTTAAAGATTGGCTCTGTAACTTCTGGTAGTTCCTCTGGTATG
CONTIG01198_3362-4978-880	TTCGGAAGCCAGTTATCTCAGAATTGTTTTTCCGTTGTATTCGTCGAGAATGTAAGCTGTGGATGAACCTGAAGAAGGCATAGCATCTGCTGTTATTTGGGGGCGTAGAGAACTTCTTGC
CONTIG01198_5128-6042-440	CCGACGAGCCTGAGCACGCCGGAGACCGACGAGCTCATCCGTCTCGGGATGATGGTGCCGCCGGACTGCCGTTTGCCGCACGTGTTCCACATCACCGCCGACGGGTACACGACGAGGGGG
CONTIG01201_1-1194-120	TATCAGGGTGTGGCAATAATCTACTCAACCTTGCTATCATCAAGCAAAAGAAAATAAACCTTGAAGCTGCACAAACAACTACGATCATCAGGCACAAGAAAAGAAAGCTTGAAGCTACAT
CONTIG01201_1248-3473-120	CAAGAAAAAATGTTCTTAGACCAGAATCACAATACACATTTTGTTGACTTCTAGTCTCTTCCCCAAATTATCTTCCAGAGCTGGTACACATGGAGAAAACAGACTTTAGTCTCTTCTCAA
CONTIG01201_1248-3473-280	GAGCATGCGCAGTACAAAAGTTGACAATTATATGCGAAAACATACAGAAATTTAGAGTGACTGGAATACCTATGTATCCAAGACATGAGCTACTGAATTCCAAGAAATTTAGGTGCTCAT
CONTIG01201_4318-5897-200	TGTGGGTCAAGATCATTACTAACAGTACACTATGAAAAGCAGAGGACTGACTGACTACCGGAGGCCAATAATAATCATGACACAACCTAGTACTCCCTCTGTAAACTTCTATAAGATGTT
CONTIG01201_5950-6406-200	GACATGGCAAGCGCCGCCACTGCCCGATCCGAAGATCTAGATTTTCATCCGGAGCACGATGATGGTAAAGGGAACAACCACAACGGAGACTCCAGGAAGATGACGACGCCCACGGGCGCC
CONTIG01212_1-6413-2840	GAGCTAGGCTGCTGTGATCTGTGAGGATTAAAAACTCTGCGTGTTGTAAGTATGAACGCCACTGCTCCACTGCAAGAATGATAGCCATGTACTCTTTTTCATATGTAGAAATCCCTTGCG
CONTIG01216_1-1321-160	CCCGGTCTCTCACTCGTCTCAAGGAGCTGCTGTACGACGCCGACGACATTGTCGACGAGCTCGACTACTACAGGCTCCAACAGCTGGTGGAAGGAGGTACGCCTACTGCCACAGTTGACG
CONTIG01216_1400-2853-400	GCATCTGAGCACTATTGGACGGGAAATAGCAGACAAGTTAAAGGGCAACCCACTAGCAGCAATAAGTACAGGGCGACTATTAAAGATGATCTTACCATTGGTCACTGGAGTAACATTCTC
CONTIG01216_2925-6402-2080	CCAAGTTAAGCTCATGTTCTACACACACAACATATATCGCCGGGCTGCTTTTGAGGAAATCATGTGCGATATATCCCCAGAGTTGACATACCCTCATAAAATGTGCTCACTCCAGAACCA
CONTIG01222_1128-1829-440	CCGTCTCTGATCCGAACCAATCCGTAGATCGGATCGCCGTCACAGATCTGCCTTGGACAGGGACTGCACCACGCCATGCCGCCACGGGAAGTCCTAGCTTCACCGGCCGCCAGGGCCGCC
CONTIG01222_1830-2245-120	CATAACGAATTAGCCCGACTGAGTCAAGGCCAGACCCGCCGTTGCTGGTGCCGTCCTCCACCGCCGCTGCCGCACCACATCCATGTCGCCCCCGATATGCGCCACCGCCGCCGATCTGGC
CONTIG01222_3188-4711-200	TCTTCGCCATGTTCCAGATGAAGCTCGTCGTCATCCTCTTCTACCTCGTCGTCCTCCTCTTCGCCCTCGCCTTCTCCGGCCGGGGCCCCGCCGGCTTCTAGGTTAGGTCCTTCGTTTTTT
CONTIG01222_5460-6388-120	AAGTGCCAACATGTTTTCTGTTTGGATATAGGCATGTCAAAACTTATATTTGTGTGTTTCCTCGGTTAGGTTATCAGATTCTTTTTTAGTATTGATGCTTTTAACATTTCAAACAACACG
CONTIG01223_3839-5844-1720	CTTATAAGTTAAGTTAAGAAACGTTTTTAACTAACCTGACCTCTCAACAGCCAGGAAAACATGCGTCCCCATCTGCCACTTGTGACCACATCAATCAGCTGCTTGGTCTAGCTACTATAT
CONTIG01223_5898-6408-120	GACCAAAAATACATGCAGTATAAACAATCATCAACCACATAAACAATTGAGAAACAGCGAAGAACCTGGACACACTGCTCTCTTGGCGGTTTCTCGCTACTGGCTAAGCCATGAAGCAGA
CONTIG01231_1-2721-1120	TACAAGTGGCCAAGTCAACTAAGAGATTGAACAGCCACTAAAGTATCTCAGACAACAGGACAAAAGAACTATGGTATCTACTCTGTATCAGGCTCTGGGCGTCAGTTTTATACATGCGGG
CONTIG01231_3200-3830-200	ATCCTCTTCTCCGCGGTCTCTGCCTGCGCCTCGTACTCATGCCTCCCGACTGCGTCATGCTCACCAACGGCGGCGGCAGACGCATCGTTAGATCTCCTCCCATTGGAGTTCTGCGTCTTG
CONTIG01231_3831-6392-2200	CCAGGGGCAGTCCCGCACCGGTGGACGCGGGCGTGGCAACTCCCAGGGAGAAGGCGGCTACAGCAGCTCTGGCGGTGATGACGGCTACAATGCCTCCGGCAACTACACCAACAAACCAGC
CONTIG01237_1-6377-5120	GGAACATTCACTTTCATAGCAGGTGGCTCGATAGAGCCAATAACACTAAAATCATCAATCATTGGGAATAATTCCTCAACATCTGTGTCACCCTCAAGATGTTCTTCTTTTTGTCTCTTC
CONTIG01254_2800-3194-120	TCTGCGCGTTTATGAGAGCCGTGCGGATGTTGTTCACCTGACTCAGAGATTGCGATGAGAACATGCCCGCCAGAGCTGCCCAGAGTGCGTGCGACGTGGTGATCGCGGTCACCTGCACCA
CONTIG01254_3195-3562-120	GAAGACATGGCTAGGGCACTAATGGAGATGAGCTAGGTTAGATGATTTGGAGGAAGGCTCTGTATACCATGTGCGATGCGGAAACGTCTTAACCCTTCGTGGGGATGTGTTGCATGTTAT
CONTIG01254_4083-4667-320	GGTCCCCCTCCGCAGGCGGTTGTCGCGCGCGAAAGACGGCCATCCTTTGATAACCCTCATCTGCTGGCTCGAGGCTCGCTTGATATGCGTATATCGCAACTTGGTAGACCATGATCTGCT
CONTIG01254_4668-5155-160	AGTCTGACCCAATGTCCTTAATTTTCACCAGCACTTTGTTCTCCTGTGCTGGTGTTAGACAAGATCTGTCAGGCAACATGAAGGGAGGCTCAGAACCTTCTTCAGAATTGTTAGATACAT
CONTIG01254_5156-6070-200	CCCAAACCTTGTTCTTCCTAGGCACCTGGAGTATGATATTTGTATCTTTGCATGGCAAGTACTTGTGTGCATAATCCTTACGTATTACCTAGTGGAAAAATAGGTATAAAGTATTAGTGA
CONTIG01254_74-2799-1720	AAATTGTGTAAGTTAGTTGATGAATTTTAGCTCGCTGTCAAGAATCACAAATAGTTTCAATATTGCGCTCACCAACATACGGGAGCTTATTTTTCCTAAGCTATTTTTCAACTAAAGAGA
CONTIG01261_4349-6372-1360	CAATCTTATATGCTGGTGATGCTCAACCTGCAACTTTGCCGTCACACTGTCTTTTGTTTACGCTTAAATAAAAAAACTGTCATATTTCTACTTGAAATAAGAATACAGAGTTGTTTGGTT
CONTIG01261_67-3778-2000	ACATATGTCATGTACGACAGGGAGTAGGACAGGGAATCGCTAGCTGCTCTTAGGTTGTTGAACCGCACAAAACAAGGTATATCTACTTTAATTGTTGATTGTGATTGAATTGTACTGCAG
CONTIG01265_301-6374-3440	ACCAAATAAGGTTTGTAGCAGAAAATCACACCCTGGAGTAGAGCAATGGAATACAAGACGTCCAGCGCCGGCTTCAGGTTTCCAAGTCCGTCAGCATCACTCCCGTAATCGTGTTGCCTC
CONTIG01283_1-6355-3440	CGGACACCATCCATTTCCTAAATTTATCTTTCTTCTCCAAATAACTCTCAAGGAACATAAACACAGTTCCAAACCGGGTGGCATTCGGTTTAATCAGCTCACCACCAACGTTCTTCCTCA
CONTIG01292_1-3760-120	GTTACCTCGAGCAGCGGCACCCAGGTACATGCAACTCGTTGCCTCCATTGAACAGCGTGTGGATTTGAAGACACTGTCACTTGCAGAACTTGTCGGCCGTTTTAAGGCACACGATGAGAG
CONTIG01297_411-6323-1360	GGACGTCATGCTGCCTCAAGACGTGCTTGCAGACGTCCTACGTCGTATTGCACTACGCGACCTTGTCATATCCCGCTGTGTCTGCAAGGCCTGGTGCACCATCATCGATGCTCGCCACCT
CONTIG01297_411-6323-1480	ATTTCCAGCTGACCTCCTTCCACACTGGGTAGGCGGTATAATCATCAATTTCAACGACTTGATGTTGTCAGAATTCTTCTCTCGCCCATCGACAGGCCCCTTGGTGTCTGGCAACCTCAA
CONTIG01303_1-1146-640	CATCTTCTGCAAACCTGTGATGTAGGCCTCCACGTATGATTGACCAAGCCAAGTACGTAGGTGTCAGCTGGATGTTATGGCACGATGAAAAGTCTCTTCTTTTTCTTTTTCAAGCATGGA
CONTIG01303_1263-1925-280	GAAGTTACGTACTTTACGTGATTAGCAACGTGGATAATTATCATTGGGGAAGAGGGAGGATGAGGCCCCACCCCCCTCGAAATACAAGTTAGCTCAGACGTAGCTGTCTTCGTTTTGGGC
CONTIG01303_2083-2974-400	CTCTTCTATTCTCTGCTGCATACCGCATCGCCGTTGCAGCACAAAGCCCTCAAATTAGGAAGCAGGCGTGGATCGTGCCCGCCCAAATGAGAGGAACACCTTCACGCACCATCTGTTGAG
CONTIG01303_3549-4758-160	GGAAAGGATTCAAGAAAGAGGCACTTGATTCATTCATTCATGGTAAGAAAAGAAATAGATCTTATTTTTAAGAAACACCAGTTAAATACCTCCTCTTCGCCAACAGTTAAATTCCTGCTG
CONTIG01303_5144-6197-200	CCTGCAGTGAGCTGGATGATGGGAACTGCATTACACATTTCTCATAGCCAACTATCACCAACACAGAGAGAGCTGGGAAACAGTTTAACACTTTTGAAGATGATGATTTGCTGGCAAGAT
CONTIG01305_1-3795-400	CTGGAGCGAAGCCCAATGCCGAGGATAGTGGTAAATCCTCTGCGGATAATATAAGTGGCCTGCAAGCCGGTTTACATAGTCTTCCGCAAGCCAGCTTCGATTGCTATGTTCATTGCTTGC
CONTIG01305_3796-4217-160	ATGTTACCACAAGCATCTCTCTCCTCATTAACTCTTTGCCACATAAGCATATTTGTCTTGGGATGCGTTATATTACTAGCTAAGTTACTCCCACTATGGCTAGCCTAAGTGCATGTAGAA
CONTIG01305_4276-4989-200	GCATCAGCTTACCACCTAGAAAAAAGAAGCGCCATCATGTAATGATACTATAGCATCAATATAGTACATGTAGCCACGATGCAGTATGAGTTGATTAGCGCATAACACAGAATCACACAA
CONTIG01305_5040-6320-320	AGGGTACTTCCTTTCTGAGATGTTGCATTAATGGAGGAGACGACGCCACATCCGAATAATTTGCCTTTGCTTTTCCTCCATCCCGTTGGTGCTCTAATCGATGGTGTCGGGCGAGCAGGT
CONTIG01306_1680-6313-680	ATTGGTTGGTGTGTATGGTGATTTGTGTTCGTCGTCTAGGGTTTGGTAGTTTTGGGGGATCTGGCGCTAGGGCTGTGGATCCAGAGTTAGGTTTTGTTTATGGTTCGAGAGATTTGGCGA
CONTIG01309_1-2677-680	TCAGGGCTGCCACGCCAGCGGCACCACCACTGCCTATTCAAACTCTCCATCGAGTAAGTTATTCAAAACTGATCCTTAAATTTATTCCCGTCTGGAACAAACGGCCGGTAGTATATCTTG
CONTIG01309_3593-4300-120	AGTTAAGTCGTGTTCGTCACTTGACAATATTCACTTACCCATTGGCATTAAGTATTCTAACCTGAAGTATCAAGGGCACCTGAACAATTACACATCATTCTGATCTCAAACAAAATTCAT
CONTIG01309_4694-6316-760	TACTGAATCTAGCAGCCAATATTTCCCACAATGGATTTATGAACACTTGGATGAATACTGTATCAGTGCTTCTGAGATTGATGGAGAGATCACCGAGGTTGTAAGGAAGATGATAGTGGT
CONTIG01309_4694-6316-520	ACCCCACAACATTCTATTGGATCATAACTTCTGCCCAAAGATCTCTGATTTCGGACTGGCCAAGCTGTGCCTCAATAAGAAAGTGTCATCTCCATTGGTGGTGCAAGAGGAACAATAGGC
CONTIG01314_1-4417-1120	TGCTTCTGGCTCTTGTTAACTTTGTCAATCCATGCTCCTGCTTGGTTCGAAAAAATACTTGAAAAATGTCTTAATCTGTTTTTCATTTTTGGACTAGGATAGTATGTATTTTTTGTATTA
CONTIG01314_4513-5506-360	TGCAGCAACTCCATTTGTAAGACGAGACTGAGGAATGATAACCAGAGTAAACTTCTTAACAGGTTAGGTCCATCGAGTTGTACATTTCCATCGACCAAATTTAGTGCCTTCAGCACTAGT
CONTIG01314_5559-6305-120	TCTTTTGCTGAATAAATTGACTAGGGCTTGATCATCATTCGTTCTCTAGTTTGGCTACGGCCGGACTCGGTCACACCTATCCGCTCCAGCATCGTCATATGATCTGCGTTGACAAGTGCG
CONTIG01316_1-3487-640	GAGCAAACAAGAAGTACCATTGCGTATCCACAACACACCTGATAGCAAATGCAATACCGGTAAGAACAATAACAAGAACTAACCAACTAACTCTGCCTGTGAATAAACAGATGAATCCTG
CONTIG01316_3538-6315-1120	AGCTTGTACGGAACAGGTGCTCGCACGCCTGCAGCCGTCAGGCCTTCTCCCCGACCTGCAGTACGGCCATGCATATGCTGCACTGCGCCCACCCTTAATCAGTGCCGACCCTCTTGAAAC
CONTIG01322_3752-6123-2040	CAAGCACCTTCGAAGACTCAAGGAGATTTCACTTGGTTCCGCTGGTAAAGTTGCAAATCTTGGTGTGCTGCAAGGTGAAGTGGACGCGCACCCCAACCGTCCCATTCTGCGACTCAAGGA
CONTIG01322_71-831-520	TAAGAGGTAGTTATATTACAAAACTGCCAACTGAGATTTGTAAACTCAAGAGTCTACACAGTCTCCGTTTTACCACAAATGGTTCCTACGAATACTTTGACTTGGATGACCCCAAGAATT
CONTIG01322_944-3178-1800	TAAGCAAGTAAACAACTCCTTTTCTTCTTTGTAGTTAGTATCATGCTAAATTTGTTCAGCGTGATTTCTCATGTTGTTTTAGGCTTGAACAAATAACAGATTTGCTGATAAAATGGCGTT
CONTIG01324_1-807-240	TGCATTGCTTCTTTTCAGTACCAGCATTGATGACGACTGCCGCATATATATCTCGCTCGCTGGATCTGCATCGCTTCTAGCGGGTCTCCAAGGGTCTCGCGCTCTGCTCACCTCTACTTC
CONTIG01324_1003-2781-1240	CTGCCCGCCCAAGGTACCGGCGCAGAGAGTTAACACCAAAGAGGAACACCAAAACTGAAGTTTGATAGGGTGGAAATGTCCAAGAGAATGATAGACATTATAGATCAGCTCAAGCATGTA
CONTIG01324_2850-4478-560	ATGAATCGAGATTGGGCGGTCCTTATTACACCATCCATGATCTACTGCGTGAGTTGGTTGCGAAGGTCTCATCATATGAGTGTCTTAGCATATCAAGCTCCAATGTGATGTGCATACAAA
CONTIG01328_1-3723-920	TATGGAACCAACGTTGGCATCGAAAAATATTCATCGGAACACGCCCATGCGGGATGTGGTTTGAAAGATCTTGTTGCGAGGATTCCAACGATGAAGACGAACCTGAATTTTGATGCACGG
CONTIG01328_3780-5423-760	GCCAACTCCAAGGCAATGTCGGACTCATCATCGCGTGCCGCCCAGGCCGCGGCCTCAACCGCTCGTTCTGCGTACGAAACCGCGCTTGCCCAAAACCGATCTGCTGCAGCCGCTAACTCT
CONTIG01328_5801-6302-160	TTTGGGCCTTGGCCTTTTCGTTGCCCCACGGGTCATCTTTCCATTTCTCACACTTCGACAATAAACAAATGAAAAATATTCAAATGGCAAGAGAACATATGAAATTGTAAAATGATAGCC
CONTIG01343_1-1129-520	GTTGCCTCCCGCATGCTCGTCACGCACCGCCCATGGGTGCCCCACATCAGAAGCGCCTCCGACCTTATCCCTTCCCCTCTTCTTCCTAATTTGCTCGACACATCGCGCGCCCCAACAATC
CONTIG01343_1457-2004-160	TTTCTCTCATTATGCGGGAAATCGTAAAATGCAGCTTGGATAGAAAATTACCCCGAGATAAATGGCATGCTTTCTGCATTCTAAAATTGATTGCCCTGATAAACAAATTGAGAAAAAAAA
CONTIG01343_2296-6298-1880	CCGCATGCTCACCGATCCGACGCAGGTAGTGTAGTGTAGAGGATCCTCCATTCCTTCGTGCGGAATTTTCCTTTGCCCCTCCCATGTGCCTTATCACTATATGTAGATAGGAATTTCCTT
CONTIG01348_1-5159-2640	GGATATCCAGTACTTCAGAAACCTGGAATACCTGCTGCTGGTCAGCCTCATGTTAATGCAATGGCTTGTGGTCCACCAGGCTACCATATAGCAAATGGAATGCCCTATCACCCGATTCGT
CONTIG01348_5350-6215-240	AAGGCCACCGCTGGTGTGTTGCTAGCTTGCACAGCCGATGACTTGCCCGGTCCTTCTGCGCAGACCATCATCGACCCCCGCCTAGGCTCCATGGAAGCAGAGCTGCCCCTCTTTCCCCCC
CONTIG01350_1-514-240	ATATGTTCCAATAACAGTTTATGAAACTGGAGTTGATGGTATTATACTTTATTTTCTGAACATATGGAACTTTTAATTAAGGAATACATCTGAGGAGTCTTGGCAATGGATTTGGCCTGA
CONTIG01350_1286-1837-120	TACACACCCAGAAAGCTTTTCTGAACAGACTAGGCTTTTAGTACCCCGTTTTCTTTGCAATGATTTGGGTTTCTTCTTGCTTTCATTTTTGCCTCTCTTCTCTGCTGCAGCTCCGCTGGT
CONTIG01350_1838-2245-120	TTCGTGAATGAAGGATATGGTAATAAGAAATAGTAAGTGTAGTTCTGGCATATGTACCTGCACATTTCTTAAGAATCAATCGTAGTTGTTCTTCAATAAAGCATTCATGGAATTTCATTT
CONTIG01350_2432-2887-120	CTAATGGAGAATAATGCATAAAAATGTAACTTGGGAATAATGAAAGAATGATGAAGATATATTATCTTGGAATCTCAAAGACATTTACAATTGCTGCATGCAGAAAAGTTCATTTCATAA
CONTIG01350_3480-3864-120	TTAGGCACAGGTTGCGGTGGGGTGTCAGCTTGCTTCCCATAATGTCTTTTACTGACAGCAGTTCCTTTGGTACCAGTTCTTTCATTCTTGAAAGAACTAACCTTCTTCTCTTTGGCATAG
CONTIG01350_3865-4808-280	GGCAGAGGAGAGGCGTGGAGTCCTGCGCCTCCGCGTCCGCCTCCGATGGAGCCTAGAGCGCGCTGGCGCGAGCATGCCGAGCTCGAGGGCCTTCTCGGCCACTTCTGCGGCCAGATTCGA
CONTIG01350_4903-5442-120	ATAGATCTCACTGTTTATTTATTTATCTAAGGACGTTAAATTTGTTACCATATGTGTTTACCCACAACCAAATCAAGTAAATTATGGATTTTCTTTTCAATGTGCACATGGATTCAGCGG
CONTIG01350_5732-6296-200	CAACAACTATGTGCGACCGTAGGCAGCGGCAGAGACAGGCCCCAGGCAGCCCGGGCGGATGCCTGGGGCGTGAGGCTGATTCGCTTCGTATATTGTAGAGAGCACTGTAGCTACAGTGCT
CONTIG01350_635-1285-400	CTTGTAGCTGTAGACCAGAGTCGCCTCAGCCTTCTCTTTGCTTGGAAAAGAACCCATCGTAGACTTCACCCAGCCTTCTTGTAGCTGTAGACCATCATGTCATGTAATTACTTGCAGAAC
CONTIG01352_218-6289-4600	ATGAGGTGTGTGTTGCTCTAGCTCACCTTCTATGCACATGAGGTATTCGATGAAATGTCAGAGCCACACTTAAGCTTTCTCCTCTCGAAGCTCCTTGTCCAAGCTCCATTTTCCTCAAGA
CONTIG01355_1-4658-400	TTCCAGTGCACCTTTCGTTTCCCTTGTTCTGCACCCCAATAAAAATTTCTCACCATCACCGTGAGATCATCACAGACAGAGTAGGGTAGTTTAAAAAATCCCATGACAAACACCGGAAGG
CONTIG01355_5272-5846-280	GGCGCAGCTCCGGGCCTCCACGCTCGTCGTCGGCCTCCACGACAAGAGCTTCCTCTACGGGTACGTAAGCAGATAGATAAGATTCAGCTCGTCTGAACTCGCCGCGAGGTGTCATGCTCT
CONTIG01360_1570-6286-120	CGGCTCATTCTCTCGAAGGTGCTTATAAGAGTAGGATTGCGTATGTGCGTTTATAGGGATGAGTGTATGGGGTATATATGAGCGCTTGCGTCTGTAGTTAAAAAAAAGAAGCCTGGGCGT
CONTIG01362_1-2106-400	TTGCAGTTTTGCCACTGCCACCACCACCAGACCGCCGTGTTTGTTCAGATCTTATTTACCTCCTCTCCCTCACTTGCTGGGTCAAGAAGGAGAGGACGCCATCGAGCCAAACGTGTGCTA
CONTIG01362_5508-6275-440	ATCTGAGGCAAGGAACAGAGAGTAATCATTCACACAAAGTACTTCACAACATGAACAATCTCATTCAGTTTCTCGGTCAATCATTCATACCTCCTCATTTGTAGTTATCCGAGGCAAAGA
CONTIG01367_2366-3123-320	ATAACTTTGTACTAAAAGTTAAGACACTTATTTTTGGACAGAGGGAGTACTTGACATGCTAGGATAATACTCACCAAATTTTGGTGGGCTCATCTCACATTGGTTTATGGTTCATAAATG
CONTIG01367_3390-3875-120	TTAGTGAACAGCTGAATAGATCATGTGGGGTTGTGGAGTGTGCGTAGAAGAGATCAGTCTGTTTGTCTAAGTATTTTACATTCGTGCGCCTTATATTTACTGTATTTTATCTGTCAAAGG
CONTIG01367_3960-6256-1560	CTCATTCATAGGCACTTACTGGTGGAGCCAGCAAGAGAAAGAGAATACAACACATTGGATTAGCTGGAAAAAACTTACTATGCCAAAGGCGAGAGGAGGGCTTGGTTTCCGTGATATGCA
CONTIG01367_495-2310-1400	CTGGTCGGGCAGGCCGTGGCCATGGCCGCCAGCCGCTGCTTCTGCTGCGGCCGCGCGCTCTCCCCCGGCCGCTGGCGCTTCTTCTCCGGCCTCTTCTTCGTCCTCTGCTGGTAATCTCGA
CONTIG01378_1277-5595-880	CTCACGGGCTCCATCCCACCCAACTTGGCAGGCTACACCGGCTTAGATACCTTCGCCTTAAAGGAAATGGACTTTCAGATGACATTCCTACTACCCTAGGTAACCTCACAAGGCTTGACT
CONTIG01386_1-3533-280	CCCGCAAGGACTTAGAAGACATGAATATCAGAGCAGATCTACACTTGAATGATACGGGAAGTAGCATAGAAAAGCATCATGCATGGTACACATTAACCAGAGATGAGAAACTTGAGTTTC
CONTIG01386_3534-4686-720	GACGTATTTCGGCCGCTTCGTCCTCGTTGTTCCCGGGCGTGCTGCGTCGTCAAGATCGAAGCTGCACCAACAGATATAACATCTTCCCGTAAAAAATAAATAGATATAACATCTTTCACA
CONTIG01386_5756-6267-240	GTCTAGCGTTAAAATGGATACTTCTTTTTGCGGGTAGAAACAAACAGATTCTACCCAAGTGATCAGTGTATGTGTTAACCTTTAGATTGACTGGATTAAGACTTGAGTCCAGTAGGAAAG
CONTIG01391_1-1283-600	TTGACATGCTCGCCAAGTCTGATTAAGGTAAGCTATTTACTTTGTGCGTGTGTGATGTGAACATTTTTTTGGTTAGGAAAAGTGTATATACCATACCTGCACAAAATATTATAAAGTTAA
CONTIG01391_1453-2624-480	ATCAGTAAAACAGAAGGGCTGGTTAACTCCAAACTATGTCATTTGTGAACGCTGCTACAACGGATGGCTGCAAATCACCACGCCCTCACCCACCAGTCACCCACAATTACCCTTTTGGAA
CONTIG01391_2625-4086-960	GTTTAGTGGTGAAGCTTGTCCATTTTTCATGAAACTCCATCCAATAACATATTGGCTGCAATTGTTTCCCATTTGCAGCAGAGAACCCAGCATATACATGCTTAGAGTTTGACAGCAAAG
CONTIG01391_4087-6250-1400	GGATTGACGTCAACAGCTTGGCCTCAGTTGAATACCAAACTGCTGGCTTCTATGACCATTTTGGTGAGTTCCAAACCATTGTACTCATAAGCGGCGAACGAGTACAAGCGTGGGTGGAGT
CONTIG01399_5222-6255-720	AAAATAGAAATGAATTTTTAAAAATAATTTTTGTGTGTGGATAATATCATATATTTAAATCGGTATGCAGATTATAAATCTATCTATCAAATATATGCAAATTAGACAGAGCTGAAAATA
CONTIG01399_91-5165-2920	ATGGACACCAACACAAATCAAATCCACCGGGGTCAGCAGTTGATCCTTCCATGCTTTCAACTGAGGTGTGGCACTCCATACATAAATTTCAGGTGCAAATAACTATTATACTGGCTCATG
CONTIG01402_452-6234-4920	CCGCCAGTTCTCTTCAAATTCATCAACCGTGTCGGGATCGTTGATGCACGTGTAGAAAGCTTGCTCAAAAACCTCATCCCTGCTCATTATCCTTCCCAACTTCTCACGAGCTTTTTGCTA
CONTIG01403_1-915-120	TGCAGCTATGCTCATTGCACTCGTGCTGTCTCTGTTGGTGAGTTTCCTTTCTCAGTTTTCCGCCTTAATTTGCTTCAACTTCTGTCTGTACTTTCTGTCTCCACATAGAGCATTCTTCTG
CONTIG01403_4868-5966-840	AACTATCTCACCCGGCGTGGGTATGGTGGTTGGACTCAGCCCGGTCAGATCCTCAGCCTCTCATCCGGGGTCGCCTCCATCAGGATGCACACCGCAAGGTCATTCAACCACCTCTGTGCT
CONTIG01403_983-4290-2240	GTTCAAATCACCAGAAAGACAAGGTGCGCTAACTTCGCATTTATATGAATCAACTTCTTCATTTTATATCTTGTGGCATATCTATTTACCTTTGCTAAGATACATGTTATTGTTTGCAGC
CONTIG01406_3987-5339-920	GACCTTGGCTGTCCTCTGAAAATTGCAGGTGTCGGAGGGTATGGGTACCTCTGGGAGCCGCTCTGGTGGGTCGGGATGGTCACCAGTAAGCATCTCGTGATCCTCTTGCCCTTCGTCTGT
CONTIG01406_5340-6185-400	GTCTTGTTAGGTAATGAGCATCAAGGCTGTGGGCATTGCGATTAAACTTACCATTCAGGGCGAAAACCAGGCTGGGTATTTCCAGACGTGGCTGTTTGTGACGGTTTCAGCTATATGCTT
CONTIG01407_1-4963-1600	GGCCTGACGCCGCGGCCCGGAGGAAGAGGGAGGTACCCCGTCCGCAGGTGCGTCCGGGGGGGAAAGGAGAGCAGCCCGGACCTCGGCAAGCTTCCCCTCAAGGATCTCGCGTGCCCGAAT
CONTIG01408_1-444-200	TCTCTTCATTTGTTGCTTCCTCAAGAACTTGAGTAGCCACTATTTCTGCGAGTGGTTTCTCCTCGTCTCACAAAGGAAATAGCTGGACAAGTTTTGATTTAGCCCAGTATCACTTGTAAA
CONTIG01408_1127-5636-640	GTGTACGTACCTTTGCACCCATCCGCGATATATGGATTCCCGTCAAAGCCAGCCAGACATTTGCAACGGTAACCGACATATTCTTGTTGGGGGTTGACACCCAAGCATATGCTATTCATG
CONTIG01410_4697-6123-280	CGATGAAGACGAAGATGATGGCAACAACAGCCACATTTATTTCATATGTACTACACTATCATGGAATCAATCAATAATAGGTTTGATGAATTCACATCAACAGCTGCTCTGAGATTATGC
CONTIG01422_1-564-120	GATGCCCGGAGAAGCTATGGTGGGCAAGGGGGAGAATGAGATAAAGGAAAGATATATGCCCATCAAAATTTCTATTTTTCTTATTTGTTATAAGATAGCAGCTCACTTCAAGGTGGTTCA
CONTIG01422_1704-6222-2280	GGCAGGTGTTGCAAGTCGGGCGAGCGTAGGCATGACAAATGGTGTGTCCGGGCATGGCTAGGGGTGCGTCAGCAGGCGCGGTAGCAGCAAAGGGCCATCAGTGAATACTGCGAGTGGTCG
CONTIG01425_1-3087-2600	GAATCATGAATTGTAAACTGTCAGACATAACATTTCCTTTCTGTTCTGGACATCCATTGCAGTCCAAGACGTGCAGGCGTACCAAATCCTTCAAGCAGCATGGGTGCTTTATGACAGGGG
CONTIG01425_1-3087-2480	TGACGTGGAATAGCTTTTCATCCAGAACAAACAGAATTACAGGTCTAAATATCAGGGCCACAAAAGGAAGTAGCTCCAGGACAGGCCGTTGGGCCTGATAGCTAACTGAAGATGTCCTAT
CONTIG01425_3221-4068-400	CGAAGCAAAGATGGGATGAGATGCTCTCCGGCGACGAGATGGGATGAGATGCGGTGGGGGTGGGGGATCGGATGAGTGGGGCGGCGAGGATTGGGAATCGGTGGCGGTGCCTAGCGAGTG
CONTIG01425_4329-6220-1560	CCCTAATACTAGTAGAGAAACGGCTAACCACAATTTTAGTTGGTGGTGCGCCATTTACAATCAACTTCGGCATTGTTCTTTTTATAAATAATTATGTCGTTGGCATATTTTGTACGCCAG
CONTIG01430_4388-6212-840	CCTAGTGACTTTAGTAATCTGATATGCTTACAGAGATTTGAATCGTATGGATTTCAATGTAGTTCAGTGTTGAGAAGTTGCCCTGAAGAACTTTATTTTGAAGTGAGTGTTGATGCAGCC
CONTIG01430_4388-6212-960	AATGATGGACAGGAACGAGGATTTAGGTTGATGAAGAATATTAACCAAGTTGGTGAATTGGATATATATAATATTGACAAGCTAAGTAAGGAGCATGCTGCAGAAGCCAACTACAGAATA
CONTIG01433_1-1201-280	GTCTCGGCATCTTCACATTCTGAAACCTGCACACTAACTGAACTTTCAGTATCCGCAGTTAAAGAGCTACATGACTGAAAGTCTGCTGATCCAAAAAGCTTGTTTCACACGACAGAAGCT
CONTIG01433_1202-2750-520	GCTAGTATATGTAAAGATGTTAGGCTTTGTCCCCTCATCGACCATTTTATAATACAACCTGAAAGCCTCCTGCAGATCCAAAGCTTTCACAAAACCATCGATAATAATACTGTAAAGCAC
CONTIG01433_2751-4333-640	GCTCGACGCAGACACCCCAGCACTGCACGGCGCATAGACGAGGGCCACAAACCCCCTCCTCCTCCTTACACTGACCTCGCCATTCGAGCAAGGATAGATCCACACAGAAATCCCACTTCA
CONTIG01433_4757-6215-1160	CCAATCCTAAAAAAAGGGAGCTGATGGACTGGAAGGCCGACTACCACTGCCGGCCACCGCAAGGTCAGTGCCGGTGGCCATCTCCTACAGCGGCGCTCCTGATGCACGTCCACACCATCT
CONTIG01436_1541-5045-1480	TCACCCATACGTTGATGGCAATTAAGAAACTTCACCATTTTTTTCTAGCTTTGGGTAATGATATGAAAACGACTTATCTATTTTGGACAGATGAAAATAGCATCATCCGCAGACCTATGA
CONTIG01438_1610-6196-3400	GGATCCTCGGTATTGATCAAGCTCGGCGTCGCAGCCTTGATCACGTGGAGGTGGCATCATATGATGAGGCGGTCGCCGTCGATTATTGTAACCTCCGGTGAGTACGTCAAGTACGGGACC
CONTIG01438_588-1453-240	AGTAATGATTAGGATTCTCTTTTTCTCATCCAGCTCCCACAAACGCTCTAGCATTGCATGTATGTCTGAAAACTGCTCCAGCTCCCTTCTTTCCATCTCAAGAGACAGCGCCCGCCAAAC
CONTIG01457_1-1707-1200	GGTTCTTCTTATCAAATACGTGCAGCACAAAGAGGAACCAACTAGTACGGCTCAACAATGTGCCAAAGAGTACGGCAATTACTTCGGATTGCAACACTAGCAAATAGTATTATTTAATCC
CONTIG01457_1873-5683-2440	GTTCCTTGAGCCTTGCCTCGTGCTACGTCTGAATGGTGAACCTACCCACATTTAGTTAATTATTTTGCTATCTCCTCAAGCCTTCTGAGTATCTCCTTGGTGTTGGGCCGGAGCGACGGC
CONTIG01457_1873-5683-2240	ATGCAGCATACGCCGTCCCCACTCTTTCAACACTTTGTACATGGTCGGTTTCAAGCAAAGCACAAGAAATAAATTACGTACAATGAGTATATTCTTGAGACGATGGCCTCCACCGCGCTT
CONTIG01469_591-5753-2120	TGAACGACCTAGCTGGTATTATTCCATAGTAGCGAGAGTTTATATCCATAGGACCGGGGAAGTTAAAGAACTGCATGCCAGGATCTTCTTGAAGAAGATTGCATGATATTATTCCATGCC
CONTIG01470_1-3400-3000	GTGTGCTTTGGGAAAATTACACCAGTTTGTCTGATTACACTGTCAGGACCTGCTTGTTGTATCTAGGTATATTCCCAATTGATCATCCCTTCAAGAAGAATGTCATAATCAGGCGATGGT
CONTIG01470_3453-6177-120	CAATATCAACGTGATTCCCAAGGAAATTGCACAACTAAAGTTGCAAGAGACACTTGATGTAAGCAAGACAATGGTGAATGTGCTCCCAGTGGAAGCTATTGGACTACCCTGTTTGATTCA
CONTIG01476_1-707-160	AACTGCGATGAAATTTATCCACAAAGAATAGAGAACAAAGAATATCTTCTCCACATAAAAAAGGAGAACGACGGATATATATCTTGCAAAGAAGATGATCTGCACAGATGCTCCACCTAC
CONTIG01476_1311-2370-640	TGATGCAAACCCGAGGAAGCCATGGTCGTCCATCTCCTCATCCTCCCCCTCGACGAGGTTGGACGTTTTGCAACAGGTGGGGCTAGAGGTGGTGGCCACTGGTGATGCAATTTTGTTGCG
CONTIG01476_2423-3251-200	AAAAGGTTCACCGTTTTGTGAAAAAGCTTCAATGGGCATGAGAAAAAAGCTGCACGTCACAAGCCACCATAACTACTGAGATTAGATGTCTAAAATAGCAGCCAGTGTGTGTCAACTAAA
CONTIG01480_1-2728-1040	AACCTTGGTGGCTTGGAGGTTCTGCTAAATGTTAGTTTCCAGATAACTGCTCATTTTTAAAAGGGAACGACTGCACATACGATAAAATCAGGTATAGATTTGGTACAGATGATCTAATAT
CONTIG01480_2867-3551-160	TTAACAGAACCACATGAAAAAGGTTATAGTGGCGCATAAAATGTGTCAAACCATCAACATCCTATTATGTAGCGATTCTTATGACTGAAGGCCACAGTTCACTGAAAATATGAAACTGGA
CONTIG01480_3602-6165-1560	GAGCTGGCCTTCCTCTTCCCGTGGCAGCTGCTTTCTTGTTGCCTCTGCCAGCTGCACCACCACCACGCCTCCCACCCCTCCCCCTGGGAGCTGGCAACACGGGAGCGGCTACCTGATCTG
CONTIG01489_1564-2327-440	CCTACTAATCCTTCTTCGACATTGAGAGAGCAAGAGATCGCTATCTCCACCGGATTGATGTGGGAGGTGGTAGTGCAGACAGCGGCTTCAGGCAGGGAGATACTGGAGGTTGCTCGATCG
CONTIG01489_2430-2789-120	TGATAATTTGTCTCAATGCAATGAAGGAACCAAATATGGGGATGACGTTCATTCTTGGCCGGCTATTGATTGCTCTTCCGAATAAGTTGGAGCAATAATATGAGGTGGAGGCTCAAGTTG
CONTIG01489_274-1434-400	GATCTGAAATCGATCGCCGGCAGACAAAAAAGGACGCCCATCCGTTCGAGTCGGCGCGTTGGACCGACTTTTGTGTCCGTTTCGACCCAAACGAACACACGCAGACAAAATAGGTCGGCG
CONTIG01489_3198-4440-800	CTAAAAGCCAAAGCAAGTGAAAAGAACAATAAATCTTGCGTGGCTGTGTGATGCGACTCTTGTTGGTATACGACTACGATGATATACCGAATATTATTTATCTTTTTCCTTCTGAATTTG
CONTIG01489_5474-6152-360	ACGACAACTTGCGACTGGGAAACTTGTGCCGAAGGCGGCTGATGCCTCCGTCACCCGGCAGCTTCGACTTCCGGTCTGCCGCTAGCGCCGAGTATCCAGACCAATCCTTGATCCCCTCCG
CONTIG01494_1-2944-2480	GCACAAGTCCTCCCAGACGCGTCGTAAGCCCCGCCGCCTCCTCTGACACCTTGCCATCTACAGGCGACTGAGATGAGTTCCTGCTCTGTGTGCCCAGTGGCGTCTTCTTCATTGAGCCCG
CONTIG01494_3051-5068-320	AGCATGAGTTAAAGATCCGATCATTCCTCGCGTGCCAGAGGCTGATGGTACAAGCTGCAAAGGCCACATTCGATTTACGTCTGAACTTTCAAAGAGCAGCAGCTTGTTGGACGAAGGACA
CONTIG01494_5141-6159-320	AAGCCATCTGGCCCTGGACTCCTATTATTCGGAGCCATGTTGATAGCCTGAATGATCTCAGCCCAAGAGAAAGAAGCTGCAAGCCTGGAAAGGTCTGCGAGAGTGTATAAGGAGTTGAGC
CONTIG01501_1-6150-4480	TGGAGCACCTGAAGCTGATGGGCAAGGTACAGGGCAGCTGCTTGGGACAGGCGATCCCGCAGCGGCGGTGCTGCACGGCGTTCAAGGGCTTCGTGTGCCCCTACGGGGCCACGATGAACG
CONTIG01511_1-2799-360	TCAATCTGCTATCTTGCGAGCGTGTCTGTGCTGTATTCTTTAGTTTCTGAGGATCCTGCAAATCAATGTGCCCTTTTGCTTGTGAGATGTATGCAGCCAAGAGATGTGATTAAACAACAA
CONTIG01511_2942-6142-1280	CCTTCCATTGTAATCTATGTGAAGAAAAACAGTGAATGTTTCTTGATGAACAAAGGTGCCAATGCAACGATTGCATCAGTCATCAAAAGGACCATGATGTAAAAGTTGAAAACGAAACAA
CONTIG01512_1-578-320	TGTCATGAAATTTTTTGGAATCCAAGAATAATTTGTCAATTTGAATAACAACTTTTGAATTGATGAACAATTTTGACTGCCTTGACTTTTTTTAATCAAGAACCAGCTTTATGTTTCTTG
CONTIG01512_1496-2564-280	AGAAATCGCGTTTTTCTAAAATGATTTCAAATAATTCAAAACCGACGGGCTACAGTGTTGTGTTCTTATGTATCGTGGCGCTGCAATGGTTCATAATTCTGTAGTAGCTGGAGTGGTAAT
CONTIG01512_2616-4226-640	CCCAAATATGTAATTACACATACAATTTTAAGTTTGAGAAAGAGCTTATGTATATTAGGTGAGTGTTGTAGCAAGAAAATTAATGCATCAAAGTCTGCAGTCATACACCATTCGCCAAGG
CONTIG01512_5175-6154-640	GCCGGCGGGGCCCAGCCCCGCCGTGGAGCTCACCGTGGCGACGACGGTCAGTTGCCGCTCGGAGATGTGGGGCGCGATGTCCGATGGCGGCCTTGAGTCGGAGTAGCGGGGGAATGGAAG
CONTIG01516_1262-2819-680	ATATGGCCACCGATTGATGAACGACATGAACACGCGACATCACTCATACGAGTGGTGGTGATTATTACACTGTCACATCCGGTCATGGGTAATGCGTACTTAATCACATTCCAGGTTTTT
CONTIG01516_2870-5069-120	AGGGTCAACGGTCGCATTTTTCGTGTTGGAGAAGACCTGACGTGTCTTGTACCTTTCATTTCTCTCGCCCGCCTCAATGACTTGTTCTTCAATCTTCGAACATCCGATGGTGGGCCTTCC
CONTIG01518_196-2269-240	TGAACATTACAAAACGTGTAAAAAGTATATTTTTGAAAAGCGGGTGCAGATGCCTCCGTGTGCAGATCGTCCACTCTCAACATGCATTGGTCTACTTTGGATCATTTGCAACGCAAGGCC
CONTIG01518_3205-3630-120	GAGCAATTCGAGCTAACTCATGACTCACACAATTACTACCTCGCCCTACAGCCATCACCTTCACTTCCCGCTCACCATGGATAATTGCTTTTATCTCCTGTACCAGTCCAGCGTGGATAG
CONTIG01518_3631-6146-600	GTCCATGGCTAGACGGTACGCCGACCGAACGATGAAGATACCGTTCTTCTCCGGTGACAAGGATGTCGTCAAGGTGGCGTGGTGATGTCCTGATGCTGGAGATGCAGTCAACGTCAACTG
CONTIG01523_1-3016-1120	AATCTTGAAGATCAAAGCTCAAAACAGACTGCGGTAGTGTTGGGAGTGATCGGATATTTGGGCATGCATTGATCATCAGTTCCACCAGCGATGTGAGGTCCCTCATATTGCCTGGTAAGG
CONTIG01523_5348-6131-360	TAATTCCCTCGCGATCTCGAACCACCTTTTCAACGAAGAACACGAGAGGAGGCGCACTGCCCTCCCCGCGGCGCCCACCGACGAAGATTCGGCGCCATCCCACCTCCCAGTCCTCTATGC
CONTIG01524_2-620-360	AATGGAGAAATGTGTTACAGAAATCATTGGGGTATGGATCCCTAGAAACAAACGACGAACAAATAAAGAGATGCATCCAAATAGGTCTAATGTGCGTGAACCCTAACCGCTCGAATAGGC
CONTIG01524_5367-6133-520	TTTAAGATCGGTTTGAGACGTCCGAGTGGTCGATTTTTTGTGACCGGTTAATGATCGGTCCGTCTATCCAGACAGGCAATTTGATACGGGTTTCGGTGCCCGAATGTGGTCTTAACCCGG
CONTIG01524_621-5289-520	CGCTCATCATGTGTTCCTGCAAATTATGTACTACATAATGTTGGACAGAGCTTGGTCCTGCAAATTCCTACAAAGTTTTTTTTCCTTCTGTTTTTTACATACCATCTCTAATGGACGTTG
CONTIG01527_1-2206-1520	TAAAAGCGCCATGAAAGACAGGCTGTACGCTGTGGAGCATGGTGCATCGGCGTTGTGTTTGCAGCGATCAGCTTCTGCGATACACTCGTCAAGCACTCAGTCATGTGGCTTGTGGCTCTA
CONTIG01527_2207-4594-1840	CAGTGACAGCACTCCATTCGACATCAATGATTTCCCCCAATTGACTGGTCGACCTAATTCAGCTGGTGGTCCGCAAGGACAATATGGTAAAATTGCTGGAAAACCATAAATATTTCTCCC
CONTIG01527_4595-5898-240	CGAACTGGAATTACCATGAACTGTCATTAGAATATATATGGTGGCAACCTGAAAAAAATGCGCCAAACGACATTTAGATAAAAGGGTCTCACTGCAGCATGCTTACATGCGCCGCAATTC
CONTIG01527_4595-5898-120	ATGTGGCCTTGTGGGAATGTAGAAAAATATCTTACAAATACTAATTTGGTATTGCTTTATAAGATATACATATGACAAATCGAGTATGCATATATGCACCTTCTATTATTATGTGATGCT
CONTIG01533_586-5809-4320	CTCCTTGATGGAATGTTATCCACGGCTTGTGAGGGAACCTCTTTGTTTTAGACTTTCGAGTGATTATTTGGAACCTCTATCTTTTGGCTACTGTGGAACATGGTAATTTTAGAGCTTAAA
CONTIG01535_1-1703-1200	CCTGACCAGGGTCGAGCCTGCTCCCGCCGCCGACCGGGACGGCGCCGGGCCACACCGTGTAGGGGCACTTGTTGAGTAGGTGGACAGTGACAGCATCGGTGGCAGCGATTGCGAGGAGAA
CONTIG01535_1769-4644-120	CAAAACTTTGCCTCATCGTATTAATATTGACGCCGATAAGTATGAATGTTCAGATTTTGACCATGTAAATTGGATTTTTTATGACAATTTTAGTTGACGCGAGACTGACAAGTTTAGTTG
CONTIG01535_4695-6121-1160	CGTAATCATGGGTGATTTATTATTCTCAATCATATATCAATTTATTACAAAAATTCTAAATAGAATAAGATTCCAATTTAGTATGAACTTGCTTGTAAGGGTGTGAACGCAGACTTCAAA
CONTIG01538_3142-3609-120	GCTATCAAATTATCAGTGGAATTTGCGACGGTTTATATTATCTTCACCAAAATCACATCGTTCACTTGGATCTTAAACCTGCAAATATACTGCTACATGATAATATGATGCCGAAAATAG
CONTIG01538_621-2877-680	TTGGGTGTAGGATCTAGATCTGACTTCTAGGCTGGAAGTACCCATGATGAAGACTCCCCTTTCCCACAGCAAAATCTAGATCTCACTTATTCCTATGCTGGAAGTACCCATGTCCTGAGA
CONTIG01549_1-2730-1040	TCTTTCTTTTCCTTGAACACAAAACCCAAGTAGCGAAATTATATTTTTATGTCGAAGATTCGGAATGACTTCAATCTCAGCTCGGAACTCTGATAGGCCTTGATGTGAAGATGTGCTGAG
CONTIG01549_2821-3375-200	ACTGAACCTGCCTACTGTACTGCTCACACGAGAGATTTAGAAAAGCAGCATCTATAAGTAACTAAATCTGAGCTGGCAAACTCATGCACATGATAGCTGTACCATTCACATCTAGAAAAG
CONTIG01549_4552-6110-1200	GCGCTGCAGCTCAGTCACCAGCTGTTGATCCCCGAGCATGCAGAGGCTCTTGTGATCGGTGAGGATTTCAAACGGAGCCCGCTGCAGGTAAGGTCTCCACTTGTCAATGGCCTTCATAAC
CONTIG01552_1-6110-2600	ATGGAACGAAAGCATGTCTTCCTAATGAACTTCAGCTCGATGGACAGCTATCCAGCACACGGAGCAGCCTTATCTGGAAGGCTAGTTCCCAAAGCACGGTAGAGGCAAAACAGATGACTT
CONTIG01557_1941-6101-3080	TGTATTCATTGATGTCTCAAACAATGCAATGCATGGTAGCATCCCTGGAGCTATTGGAGAACTTTATTTGCTGCAAGCGCTCAACATGTCACACAACTCCTTCACGGGACAGATTCCATC
CONTIG01564_207-3385-2920	TCTCCCATCAAGCCGGCGTCCCCGCCGAGGAAGGCCGGGCCCGGCCGCCTCTTCTGCGACCCCTGCGACGACTCCGACCAGCTCCTCGGCCACCACCACTACCTGGACATCTGCTTCAGC
CONTIG01564_3440-5937-2200	TCTCGGTCGATGGCTCCTTTTCTGTTCATGATGGCTCCGCTGTGACTGGTATGGTGCTACGATGTCATGGCGGTTCGGTCATCTTTGCTGCTTATAGGGTTTTATTCAGATGCAATGATG
CONTIG01568_1-602-160	TTCCCAGTCTTTGCAATGCGGTATAGGTAGACAAAGCGACTTAGAGCTGGATTTCAATTATTATCTCAAGGTTTAGAAAGATAATTTATTAACTCAAGTTGCATTAATCTATAATATATA
CONTIG01568_4912-6090-800	CAGAGATCAAGGTTTCCCCCGAAGCAACTGGAGAATGCACAGAAGCCGCGACGACACCTTCAGAAAGGAGACGACGCGCATAGACGACACAACCGTCGGCTTGGCAGAGCCAAAGCAGGT
CONTIG01569_1-655-200	TCTGGTGGAAGGCATAATCGTGGTGGGATAGCAGAGAAGATGGGGAATTTGGGATCACGTAGAGGAGGTAAAGTCAGGGATGTGGATTTTGGTAATCGACGGTCAAAGGCCGGAAAATGT
CONTIG01569_1-655-400	CTCTGGTGATGATTCTGTGCAGGAGGATTTAGTGAACAATGCAGCTAAGAAATCTGTCTCTTCTGAGTCAGTTGAACAGGAGAGTGTACTGGGAACAAGAGATAATGGAGGTGCTGATTC
CONTIG01569_2890-3521-360	AATCAACACACAACAATTAATATGAAAACACATCAGTCGAATTGACCATATGGCCTTATAGTGATGATATTTCCCATAGTTTCTCAGTAGCTATAACTATAAGGTCTATACAGTCTTCAG
CONTIG01569_3942-5221-120	CACGTGAGCTTGCTGATCAGGCTGCTGCGGAGGCTAACAAACTTCTTAAATTCCATCCATCAATTGGAGTACAACTTGTAATTGGTGGCACTAGGATGGCTCTTGAGCAGAAACGCATGC
CONTIG01569_5222-6092-600	CGTGGAGGGCTGGTCTCAGGTGACTGAAGTAGCAAAATGAACCTACATGGAATGTTGTCATTAATTATTTAGAAATATTTGGCGAGTTCAATGTGTCATAATGCTATGTTGCACATTTCC
CONTIG01569_724-1863-440	ATCTTGTTCATAGTCACGCACTACTAGAAACTGTTACTGACTACTATCCAAGTATCACCATCTTAATCAGGATTGATTTCATCTAGATGCATTAGTTGGTTTTTGTATTGAAAGATATCC
CONTIG01577_1-6099-2600	TACACCGGATCCCTTGCAGTTCCTAAGACCCGCATCGCTGCACCGAGTGGACCAACATGTCGAGGATACTAATTTTTTTAGGGGTAGTACAGCACGCTACTAAACGCGAGTCTTCAACCC
CONTIG01582_1-6080-4080	TCGTTGGGCACCCATCCTCTCCAGGAAAAGTAGCCGTTGGGGATGACATGTGCTATATAATGCTCCACCCCTCCAAGCTGGCAACGGGCAGACCGGCGAGCCATGTCTTCTTCCAATTCT
CONTIG01588_1600-2467-600	ACGGGGCTTGATCAATGTCAACGACATTGGTGTCCAACAAGGTCACGAACTCGGCAGTTCCATTGTTTGAACCACCGCTATATTGAACGATGACAAGTTACGAGCTAGCAACAAATGGCG
CONTIG01588_2600-6068-2920	CAAGACACAACAAAATCATCAATGATTACAGATTCAATCTAATTAGTGTCACCAACTTGAACGTGGAAGGCTGTTAGGCAGCGTCAACCGGATCACCGGAGCTTGGGAAAGCCAGAAGAG
CONTIG01592_1-2139-440	TTTGAAGCCCCTAGTGATCTAATGCGGGGGGTGAGGGATCGACTGAGACTTGGTAAAAAATCAGTCGACTGATATTTAGCCCCTCCGATTCGTGAATGGTCGTCTCGTTATTGGTTTATA
CONTIG01592_2267-2822-200	TTACAGAGGAATTATAGCAGTTTTACATGTAAGTTCACTGTAAATCGCATTGTAATTCAACTGCAAGTATACTGTAAATCTCACTGTAATTCAACTGTAATTTGCTCTATAATACTACTG
CONTIG01592_3358-4758-560	CTTTTACTGTAGTCTTCCTTTCGCTTTTGTATTTGGGCCTCATGATGTTGTTATAATGGAGAGACTTGATATTGTAACTGACGGAGACAACGTACATACATTCAGGAAACGCACATACAT
CONTIG01592_5589-6087-120	AATAAGCTTTCCGCACAAAAGAGGAGCAAGATGCACGGATGGGGGAGATTCGGACTTTGTTGGCCAAACGTTCTTCCTCTTCATCATCCTCAAGGCGGCGACGAACAAGTCAATCGTCTT
CONTIG01597_1-825-120	TGTCACACAAGCCTAATCAGGTTTCAATTCCACTCAGCTGGTGACCTGCCATTGGTGGAGAGGGCTCCGCGAGCCAATGACAAAGCTTTTTGCGCATGTCAACGTGGCATGAGAAACCAT
CONTIG01604_3473-5780-560	CCAGTCTGCCTTGGCATATGATATTGGCCGGGTTCAGCTTTGCCAACGTGGTCGATCGATGAAAACTGGGTCCAACTTCTCACATGCATGGGTGCATGCACGCACGCGTGCTAGCTAGGA
CONTIG01604_540-2812-1440	TCTGGATACCTTGCGCTGCTCATGTTTAGTCGAGTATCTGTCAGTTTGAATAGCTGCTGCCAAAAATGACTAGTGATCAGTGGATCTCTGATCTCTGTCGAAAATGATTTCTTTAGGCAA
CONTIG01608_1-932-680	AATTTAATAAAATGAACCTATCTTTTCAGAAGTCATGGAGTCGTAGGGGTGACACGGACGATCCCCATTTTTCTAATATAAGAGAGGTTATGTTGTACGCGATCAAGAATTGTAAGCGAC
CONTIG01608_995-6047-4280	GTGTGGGGGAAATGTTGGTTCCTAGCGGCAGATTGTTGAGCGCGCGAGGGTGGCGTGGGCTTGTTAAATATTGCTACACGTGATCTCGTGAGATTCGCTTGCGTCTGTGTACCTGGCTGG
CONTIG01629_1-4409-4160	GGTTGTTAATGATTAGTGCCGAGTACCATAGTTTTTTCCTCCAGCTACGAGTTTCCTTGATTTTTATGTGGTGACTCTTTGTGTTCTGAGCATTCAAATTCCTTTGTGCTAATCTCATGG
CONTIG01629_4468-6042-960	TTTATGCAGGCAGTTTGCTGTCTTCTGGTTGCGCGAAGGAGGCCATGGAGAAGTTGCCGCCGACCTATGGTGTGCACCAGAAGGTGAACTCAAGGAGAGTTTGATCTTCTCAGCGCCTGG
CONTIG01630_1-6056-1880	CACAGACATCGAAGATAATGTGAATGATTGTTTATCACACCCTACAGCAATACGTTCAACTTCTGCCCTGGAAGATGGCAACCCGGAAGACAGCTCGCCTGTCGTCAACATCGCACTAGA
CONTIG01632_782-5963-1240	TGCATCAGGTCCAGCAACATATTTCTCTTTGACAGGGACGTTGCAAAGATTGGTTGGCCTGGTGTTTCCAGACAGGCTAACTACTGCACAGAAGCTGTCTGTTTTGTTTCTCGTGGTTAT
CONTIG01634_1-3469-1680	TGCTTCTTATTCTGGGTCACTTATTGGTAATACACTTTATTGGTTGTGCACGGGAGATCGCATCCTCGAGTTTGATATGGACGGGCAGAGTCTACCTATGATCGAGGGCACCGTTGTAGC
CONTIG01634_3526-4278-120	TTTTCTCTTTTTCTGCACTGGCTCACTAATAGACTAACACTTCTGTTTTCTCCAGGTGAAGAAAGGGCTACTGCAGTTGTTAGTTGTAGCTGAGTTTGCCGCGTCGCTTCAATGTGCTTG
CONTIG01634_4348-6046-320	TCCTGACCCAAACAACCACCCCACGCATGGACGATCTGAAGTGCACCACCAAACCTGCCGCCCACCGGGATGTGCCACCACGGTCACCGAACCAACTTCGCAATCTCCCTGAGGCTACCG
CONTIG01636_2442-3638-360	TGAAGCACCCTAACCTTGTTGAGTTGATCGGCTGTTGCGTCGAAGGAGACAACCGCATTTTGGTGTATGAGTACCTAGAGAACAGCAGCCTTGACCGTGCACTGTTGGGTATGAACCTAT
CONTIG01636_4291-4809-200	TATCCAGTCTGGGACCAGGAGAAAACAGTAAAGAGTGCAGTTGTTTGCTGTGATACTAAGCTGAATGTTCAGAACTGATCGATACATAGCCATCCTGATGCGGATCTCTACAAAAAAGAC
CONTIG01636_4810-6055-160	ATGGATGGCTTCTTGTCCTTGTCTTTCTTGCCCCGCTTCTCGATGGTAGCGATCTCATGTGGGATGAGCTCCGAGATTGATTTCCAGTACTGCTTGTCTGCGCTAGCATGGAATTTCTCC
CONTIG01636_4810-6055-280	TGGCTTTCTACAAAAATCTGCAGAACACCACAAGTCCACAGTGATCAATGCAGATTTGCTTACAGAATATTACATAATTAAGAAATGCCCCCTCACGTACCTTCTCTCTTTCCCTGCTAT
CONTIG01638_1-3077-2080	TCTTGAAGGCGTCGTCGTAGTTACTCTTCGTCCTTCATATTGCTTTGAGGGAAATCTTGGTCCTTGGATCAGACGGTGGCGGCGTTCCTGTGTCGTGCCCTTCTTGACGGCGCCACTTTG
CONTIG01638_1-3077-1960	AAAAAAAGATTGAATAAATGAAACGTTACTTCTGACACCTCTGTGCCAGAAAATACTTGCACTCCAAAGGCCTCCCCCTCTCGGTCGCCACGATGGCGGCGCCTATGGACGTCATTTCCT
CONTIG01645_1-1810-1000	TACTCATCGCTGGGTGGTCAACGGACATGAATGTAATGCTCATTACATTTGATGTTCTTTCTAATTAATACCGTGATGTTTGACGAGGGAGGGTGAGAGGCGGGCAGTGCCAGATATGAA
CONTIG01645_3990-6033-800	GTCCCAAACAAATGTTCGAGGGGCCGACACGGTATGTGAAAATGAACAATGCCTTCCATTGTGAAGGAGAGGATATATCCAAGATGGTCGGAATGCAGCTCTCCATGATGTACGAAATTC
CONTIG01646_1-458-160	GGTGGTGTAATTGGGCGCCGTGGTGGCGTCGACGGATGGCCGGACTGACACGGATGATGCAGATCTCATTTTTAAAGATGGGTCAGCGGTCCAATGATGACGGTGGCTTCTAAAATATAT
CONTIG01646_2667-5131-240	GCGAACCGTACAAATCAAGGTGAAAAGTTCAAAAAGATAGGCCACGTTTCTAACAAGTGAACTCATGGTCGCTCCCCATGCGTGTGGGTTAACCATCCTCACCACAAGGACAAATGATGA
CONTIG01646_5424-6028-360	ATATAGATATATTTCTAAGAAGTCCCAATACCAATCGTACAAACAATGAACCCTGGGCCCTAGTTTTTCCAAGGCGGGTGCTAGGCGCCTCCCCGCGGGCCCAAATTTGGGTCGGTCGGC
CONTIG01651_1-2761-760	AATGAGTAGTTCAATCCTGGCTATGTTTCATGGGTCTTGGTCTCGGTCTGCATCAGTCTTTGCTGCTTCATGCCAGCAGCTTGTATCAATTCCTTTTCGTTCCTTCAGTAGTCCTGGTGT
CONTIG01654_1-936-560	CAAATAAACGGAAAACACGACCACAAGTGGTCAAACCCGAGATTACATACCCCAGCCACATAATATACGAGTGGCTCGCCAGCTAAATTAATTGGTTGAACAAACCCTGCGCAACCGAGC
CONTIG01654_1177-5805-1040	AGGTGGTGAAACGTTGCTACAAATGTTTTGTGTCCTCAGGAGAGAGCTGTCAGTGCATTAATCATCACTCAATGTGTTCAGGGTGGTCCTTATGAGTTTGGAGTACAGCTCCTAATAATC
CONTIG01664_1-954-320	ATCTCCTATCACGCTAAGAACTTCTCCGAGAAACACAACGGTGGCCTCCCTGAACGCCTTCTCCTGTTCAGGAGCAATCGTTCCCATGAAGACACCAGTGACCCAAAACGCGTTCATAGC
CONTIG01664_4550-5044-200	TAAAGGCCACCATGGAGCTTGGCCTCCAAAACGCCTCTCTCTAGATTTGGGGACATCGATCACTGAATGCTTGAATATAGTATGTACTACATTTTGATAAGGAGGGAGTATGACTGTATG
CONTIG01677_1-2532-560	CAATTTAATTAGCTTGGTCCTGTGAGCGTTAGAGCAAGTACAATAGAGTTGAGTCAGCTGGCTATAAGAAATAAACTAGTATATTCTTGCTTAGTTGGAGGAAGAAAAAAGGAGAGATAA
CONTIG01677_2941-5994-600	CCGTTTGTAGGCATCCCAAGTCATCCAGTCATATTAGTTAATCTACTATTCTGACTAAATTCTACACACTTGTACGTGTTCAAAGACATGCTTGTACACACGAACTGTACCACATATGAC
CONTIG01683_1-2026-520	GTCCTGGAGTACGCCATGTGCTTGCTCCGGAGAGATGCCTCCGTGGAAGTCATGAGAGTGTTCATGAGCTCCGTCGCGAGGCCATGCAGCAGCTTTGAAGGCGGCGCGGTGGCGCCATGC
CONTIG01683_2143-4150-840	ACCTGGCTCTCAGACGTCGCTGGAGGTATGACCCCCGCGGAGACAGAGACATGATGCGGCAGTGAACGCGCACTCTCACCCCGCGAATGCACATTCTCAGCGCATGTGTGCTCCCCGTGG
CONTIG01683_4213-6009-760	GTGTTCAATTGAGTCTTCCTTCTTGATATCATCATCTTCACCACTGAACATCGCATCTAAACAATGTATGCTCAAGGTGGGACATGCCGGATGCATCTTAATAGCATCAATCAAAGCTGA
CONTIG01688_1-2008-720	CCCTAGCATTGGGAATCAAACGGGATTGACCTCAGGGAGCGAAAAAAACAAACGACTTGGTCTACGACATACAACAACGAGAGGGGGAGGTGTAGATGTGTACCTCAACACCAGATATTG
CONTIG01688_2112-2872-120	ACACAGTCCACGTCACCGTAGCCAAAGACAATCTTCACATGGCACCACTCTTCAATTATGTTTCATCCCCGTAGCAATGCACGGGTATTTAGCTAATATATATAGTGTGAAATATATTCA
CONTIG01688_2990-5089-1560	CGTGTCCATGGAGCCGTGCTTCCACATGACGCCCGATGTGGAGTGCCAGGGGAAGGCGGTGAACAAGGAGGAGCTGTCTCGACACGTCAATGAGTGTGAGGATGTAGGCAAAGGGATTAA
CONTIG01689_3343-6017-2240	AAGCCTATACCACTAGCACGTTCAGGTTTTATCATGCGCTCCCAAGATATCTAGTGTGTTGATGACCCACAAGTATAGAAGATCAATCATAGTCGTTTCGATAAATAAGAGTGTCGAACC
CONTIG01694_1-5483-120	GCACAGTTTTTTTATTCTTTAAATAGTTAAATGATTGTAAGTCCGGGGGGTTGTGCTTTAGCTACAAGCTTCATTTGTATGCTCAGTTCTTAATTGCTTGACAACTCATGCTGTTCCATT
CONTIG01697_1676-2893-920	CCAGCAGCGAGGTGTTCAGGACGCTCAGGGAGATGCATGCGCGCTCTTCCATGGGCGGCTTTGACTTCCTGCCACCGCCGCTGCCCAAGTACTATGAAGGCGTGCGACGCCTCGCCGGGG
CONTIG01697_2948-3645-240	CGGAGGACTCCTGTACCACCACCATGATGTGCTGGGACGGGTGTTGCAACCGTGTGAGACTGAGATCCCATTGTAGTCGCGGACGCGTCGTCGTGCAGATGCCCCTCGTCGCCGTTAACA
CONTIG01697_4937-5993-640	GTCTCCGCACTCGCCGCCAGGGTCGAGCCCATCACCGTCCAGGAGCTCTATAGTCAGCTGCTCAGTTTGATGCCCGCCTCACCCTCATGCATGGCGGCGATCTTCGCCAATCCTCCGTCA
CONTIG01697_591-1081-240	GAGAAAGTTTCAACATGAAGGTTGTGCGTCTCGTCGAAACGATCGATTCTGATATAAAGATCGTCCCAATCGGAGGTCATATGCAAAAGTTAGAGGCAGTACAAGACGCTGCTGCACTGG
CONTIG01699_1577-5991-1200	CTCTTGCGAGCTGTCAAAAACATCTATGAAAACGATCATGGATTTACAAAATGTTCACGAATTCAAAAATGTTCATGAATTTAGAAATATTACCAAATTGAATATTTCATGAGTTTTCAA
CONTIG01701_1164-3375-1600	AGTGCACGAGTTCCATCGGCTTGCATCTCTCCTAATTCTTCATTTACAAAGAACTACAGACCATAGTGGCAGTAACAAATTGAACAAGTGTACGTATATAGTCGGATCAGATGATGCAAT
CONTIG01702_1981-4144-280	TCGGAGAAGAAGAAACTCCAAAACTCCAAGCCTGCGTGGGGAGTGAAGACGATGAAGCTGATTCGACCAGATTAGTACAGGTACGTACAGTTCTTACTCTTCCTCTTCTCCTCCTCGTTT
CONTIG01702_4861-5456-280	AACGAGATTTAGAGTGCATCCAACGGCCTGGAATATTCCAAAATCTAGATCGGATGGCTCAGGAGTCTAGGGGCATGAAAGGTCTTCTGGGATGTGCATATAGCTATGAAGTCATATATA
CONTIG01710_1-5363-840	GCGCGTGGTCCAAAAGTGCACGAAAGAGTGATCGAGATCGGCCATATCCCTGCTATATATGTTTGCTGAGACGATTATTCCTTGCAAGTGATTGCTTGCTTGCTCACCGGGCATACATGC
CONTIG01713_1-3088-2440	TAATTCGGGCATTCTGGTTTTCCCACATCAAGACATGGCAAATAAGGCTTCTCCAAAAACACCTGCTTGGATTTAAAATATTCCTCAACAGTAATATCAACAGTCTGACCTTCACTGCTT
CONTIG01714_2590-3572-680	TCTTGAGGGCATCGTTTCTGGAGTATGATCCAGTTGGAGGGACCAGCGGTGGCGGTTCCGAGGTCGTGGCGGCCTCGTTTTCTTCGGGTCGGCGGGCCTTCAGGGCGGGATCTGCAGCGA
CONTIG01715_1-5982-2120	GAAAATCACAGTATGTTAAAGACCTGGCACTTTCGTATCTAGCATTAGCAACAACCATTCTGTTAACATGGTCTTGTGCAGCAAAGAATTGTTAACAATAGCCTTAAGGTTGGCCCTTGC
CONTIG01722_2675-3506-440	GTGTGCCATGACTTTGACAATACCCGTGCGCTTATACTTACGTATTCCTCTTCTGTGAATCAGCTGTATGATTGAACAGGTTGGCCATGAATACATGGACGAATTTTTTGCCTGCTGCGA
CONTIG01722_3812-5839-760	GTTACTTCTCGATAGCCTGCGACCTTCTAATAAGTCAGCCCTGTAATGGTTCGCTCATACGGGCAGCCTAATCAGGTGGTTTGGTGATCTATCCTCTTGTTTTAATCGTGAAATGTTTAG
CONTIG01737_2240-4706-1920	CCACCACCTCGGCCTCCTTGGTGTTGGCCTGAGCTCACCCGCCGTCATGAGCTCATCCATGCCTCCAGACCCCTTTCTCCATCATAAGATTGGTGGCGTCATCCCGTGCTCCGAAGGTTG
CONTIG01737_296-2189-1000	ACTATGGGCCACGCTCCATAGCTGTCTGCTTTTTTCTTGAGCCGGAATACTCTCTATTCCATTAACCAGAACAACCAGCCAAACCGCTGGCAATCATTGCATGAACAAAGTCTGGCGCCC
CONTIG01742_3621-5597-1720	GAACAGCGATAAGATTCCACCCGTCCATGGTCGGCAGACTGATTGGCTGACTAGTCGCGGCTCTTGAAGGGGATGGCCCTGATCACCACCACGTGGTAGATGGCCGCCAGCGCCGCACCG
CONTIG01742_3621-5597-1600	GACGCTGTCGGCAGGCACACACACCGAGGAGAGGGACAGAGGACGGTAGATAGAGAATTACAGCGTGCGAAATGAGCCACGTACGCACGGGCAACCACCACCACATGATCGATCGACGAT
CONTIG01746_1-5964-3960	GAGAACAACCTGAACCTCCCTTCTGGCACATACAATCCCGACATGGCACACCAACAATCGTGTTATTTTCCGGACGGTTGTCATTGTTGGGTGACGCAGGTGCCCATGATCTGGATGGTG
CONTIG01747_1-1112-600	ACCCGGTGGCGGGGCTCGTCGGGACTTGCGGCGGCAGACACTGCGTCCTGACGTCGACCGGCATCTATTCCCGTCCATCCGCACCGCACCTAACCTAACCTGAGCCGGCGGACGTAGCGG
CONTIG01747_1166-2201-200	GCCTGTTTTTACAACAAAATGGCCAGCACAAAACGGGTACGTGATCGCCTGAAAAGAGGTAATAGTGGGCCACCATATCAGCTCTTCGCTGCATTCGCTCGTTCGCTACAGTTGCTTGTC
CONTIG01747_2384-4700-1440	TGCCTTTTCATCACCTTTGTTGGCCATTCAGCGGCAAGCTTTTGGAGTTCTTCTTTCACGAATGGTTTCTTCTGATCAGGCAGGTGCTACAGGCACTCAAAAGTTGTCATCAGGCAAATG
CONTIG01747_4763-5714-240	AGAAAACAAGGAAAACCCTGAACACGTCCAAGGGAGGAGAAAGCAAGGAAGCACGCTGCCGCCATCTTCTCCGAACCGTTGCGCTGCCTCCACCCCTCCACCTGAGCCACCGCTGCCTCA
CONTIG01750_1225-4774-1280	AAGGTGTGTGTACTGCTGATTGTGGTGGCGTGTGCAAGGGGCGCCGTTCCTGTCCTATGTGGTTCCTCGGCTGCACCCTCCTCTCACGAACAATCAATCTATGTGATGTTTTCTTTAGAG
CONTIG01750_411-1174-120	GAACCCACGACGCGTGTAATTTCAGAAAACTGAGGGTGCACCACGTGTTGCTGTTTCTGGATGGTTTCTGGTCTCTCTCCTTTCCCTTCATTCCACGTGTGCTCTTTCACGCTCTCTCTC
CONTIG01750_5405-5958-120	GCGCGCTTTTGTTGCGGAAGACCCTTGCGTTCCTTTCGTTCCTTACGGTCCAGGAGACAAACATGGTAAGCGTAGCCATGGCCTTCCTCTGAGTGGTGCCCGCGCCGGCACGACTTTCCA
CONTIG01759_1-714-120	CCACCATCAGATCTAGTCTGCCGCTACCCGTACGCGCCTCCAGCTACCTCTGACGTCGCTCGATGGAACCATTGCCGCCATTGACAACACACACAGGACCGATAATTTTTTGTTTTTGAA
CONTIG01759_4941-5962-120	AAAGTTATGTGGTCCTAAAAATTAATAACAATAGACAGTAGAATTGTTAGCTAGGATTTCACCCTGCCGAAGTAAGCTGGGGACAAAACCAGATTAATTCTCTGTGCATGCATGTCTATA
CONTIG01759_829-4778-2400	AGATATCAAAGCAACAAACCAGTTCCTTCCATACAATTCTCAAATTCTACTGACCAGTCTAAGGTAGCACTTGCATGCACACATACAAGTTTATTGATAGATAATACCCTGCCATGAAAA
CONTIG01759_829-4778-2240	CATGTGGTAACTTGCAAGTATAACTGATGCTCTTCCTGAGCCAGTGGTGGAACATGGTAATTAGGAACATTGATTCTGTCTCATAACCAGCATTTGAAAAAAAATGTTAAATGTGGAATA
CONTIG01764_1897-3249-1080	TGATTTATCAAGTGAGCAATCAAAATCTGCAGTCTCTTCTAAATATTTCCGTTCGATGTGTGTGACCGGTACTCCTCGACCAGCTTGCGAAAGAGAGATCCTTCAGTTTCCATGAGCTTC
CONTIG01764_3628-4221-320	GCTCTACACTCCTACCAGGCCATCACCCTTGTTTGAGTACTGCTCAACTAAAATTTGGGTGCCCAGTTCTTCAATCAGTGAAAAATTGTCTAGTTCCTCCTAGGAATCCAGTTTTTCTAT
CONTIG01764_4721-5347-360	AAAGATACAATCCTATACATAAAATCATCAGAACAAGTGTAGCTTGAGAACATACGGTGTTTTTATACTCACCTTATTCAGACTGGCAGAATGCAGCAAATATATTTTTCTTGTAACAAT
CONTIG01764_4721-5347-240	AATTAGTTCTACTATTTTCAATGTTAATGCAATTGGAATTAATTCTACTATGATAGTATCAAATACTTTATTTAGTTAATTTCGACACATGAGCATTAGGACTAAAACTGCATCTTCATA
CONTIG01764_522-1763-1000	ATCTCGTCTTCTCGAACTCATGAAAAATTGAACACGGTGGCCGACGGGATCCGCGCCATCTTTCCCCACTAGCATGGCCGGAGAGAATTAGGAATGTTTGGCATCGAGGATGGAACGTGA
CONTIG01765_1-4636-4240	CCCTACCCCGCTACTGTTCAGTTGATCGTCGATCAACGGCTTATCCAAAACCCTTTCCCTTTCTTACTTTCCTGGATCTCACATCGGAGTACTCTTCGAACCAGCTTAGCTAATGGCGGA
CONTIG01765_4637-5949-880	TAATCAGTTGATCGGCCAGTGACCGGAACAGCCACCGGTGCATTTCGATCGATCCACCAATAGTTCTGGGAAACAACCATTGATTATTCTTGGTGAGCAGGAGCACGGGGAGCGAGACGG
CONTIG01776_206-565-120	ATGATGACTATTATGCCTCCTTTAAAGATGTACAAAGCAAAATTCAAATGTGCATGGCAAAAGGATCCACTACTTGGAATAGCAAATGAGGAGGTGCTATGATAGGTAGATATGGTGGAC
CONTIG01776_2185-5161-2080	GGAGGAAAGCAAATTGGGGCAATTCTCTACACGCAATTGGCGGAGGGAGCTTAGACGCTGGAGACCTCCTGCTGCTTCATTGTTGTCGCCCCCTGAACCTGAACTGGGGACTATTCTCAG
CONTIG01776_5222-5945-440	TTATAAATGCTAAGTGACCCTCGAAGCTCTGTTAATTGGGCTAGCTGACTTAGTTCGAAACCATTAATTTGGTTTCCAACTTCAGATCTTCTTAGTGAACTCAAACTACACACTTGATGG
CONTIG01776_804-1895-280	TATCTGATATCTCAAGAGGCTAATTGGATTTCTTACTGAAAGATCAAATGGTTGGGAACAAACTGAGTACTAAGAGTTTAAACTTGAAGACCAAATGTATTTACCAGATTTATATGCCTG
CONTIG01782_4482-4846-120	AAAGTTCGAGGGTGCCGGCCAAAAATCAGCAAAGCTCACGAGTGAGATCTAAGAGCATCTATAACCGGACGTGCAAATCCGACTTCTCTATGTCCGTGGACGTGGACGCATCCGGACGGG
CONTIG01782_4991-5945-120	ACTCATCAATGAGACCGGGAGCTCCATATGCAAGCATCCGAATAGCTGTATTGCATTTCTGATAAGAGGAGAAGCCAATCTTTCCCAGGGCATATTCTTGCACTCGAAATACTTACCGTA
CONTIG01782_796-2909-1440	GCCCCGGGGCACGGAGTAGCCGCCGACGACACAGTCCTCGGCATTCTCATGGTTGAGCAATGGGATGGGTGGGTGCAACCGGAGCGTCTCCTTGATGACGCACTTGAGGAAGGGAAGTTT
CONTIG01784_1-1227-880	TTTTTCTCAGCTGCCGTTGGTTCATAGTAGCAAATGGCAATGCTGGTTGTAGCAAAAAAGCAACGTGGTTGTAGCATAAGAACCGACGTCGGTGGTATGTGGTAGCATGACGAAATGCCG
CONTIG01784_1302-3361-600	ATCAAACACAAGTTTTTTGGAACGGGTACCTCTAGATAACATGTGCTTCCACGTGACAGCGTTGCGATAGCAAAACAATGCCTAAACGTATGCCTGCAATCCAATTAAATCGTCGCCGTT
CONTIG01784_3362-4048-240	CATTTCTGACAAGCTCCCTAAGCAGAGATCTGGCCGTTTCGATCCAGGCTCAGTCGCTGATGTGAAGAACAAGATGTTTGGTCGTCAGAGGTCTCTCCATGGAGTTTGGTGGTGGAAAGT
CONTIG01784_3362-4048-120	GAAGATGTCGGAACATTCTGAGAGCACGGCCGAGAAGCTCATGGGCAACATCATGGATACCATTGCTGACAGGCTCCCCAAGCAGAAGTCTGACAACATCATGAGCAACATCATGGATAC
CONTIG01784_4269-5932-800	AGAGAGAGTAGACTAGATCAGATCAGATGGACACTCATGATTTATCGAGTGAAATCCCTGCTATTATTCTGCCTAGTTTGTGTGCTGCAGCCCTGTAGTGTGTCTCAATTGTCATGTGAG
CONTIG01784_4269-5932-920	AGCATTTGTGCTCAGGTGCTTCCTGAACAGAACCAGAACGCTGGTTAAATTCAACCGCGACGCATGCGTCTGTTCTCCCATTATTTGTGGGATGCTGCTCAACAAAATTGGTGAGACCAT
CONTIG01786_1099-2858-560	TGATCGCTACGTTCCTGACGTTCTGCTTGATAGCCTTCAGGAAAGAGATTAACCTTCAGGAACGATGTGGCACGTTCGCGTCGGGGGTCATATCCACGTCGCGAATCAATTGCGCACCTT
CONTIG01786_2-1098-280	CAAGAGAATCTCTTTGCACTATGTAGCACTTGCTAATGTTCATCATATATTCCCCCTGTCCGGAAATACTTGTCATAGAAATGAATATATCTAGACATATTTTAGTTTTAGATACATCTT
CONTIG01786_2917-5938-1320	TGATTGCAGCCTACACTTGGCACCAAGATAAGACTTTTTCACTTTCTTGCTAGCAAATAATGTGTTTCATTAGGTGGATTTTATATTTTGGTTTGACAAGTTGTATATGTACCATAGATT
CONTIG01794_1-1251-880	AAGAACTTGAGCTTAATGAGGTTTCCAAAGTGACGAGGCACTTCTTTTATATAATAATTATGGGACAAATCAAGGTGTTCCAGGTTTGCCAAAGAACATAATTCTTTAGGTATCTCCCTC
CONTIG01794_1316-4849-200	TAAACTATCAAAACTAAATTTGACCTGGCTGAAAACAACTCTTTCCATATCTAGAGGGTCATCGTTATCGCAACATGACCGTTTCATATGTTGGATGGCATATTCCCACTCAATTGTGTC
CONTIG01798_1284-1791-120	TTTTTCCAAGGGCTTTCTCGAGCAATCCCTTTTGCTTCATTGCCCTGGTAATATCATCTTTAAACTGTTCCAACTCCGACTTGGCATGATCACGTTCGGCATCCACTTGTTGATGTTGGT
CONTIG01798_1878-3516-480	CAAGAGGACAAGTCAAGAGCAAAAGTTTAGAGCTACCATCAAGTGTGATGCAATCTAGATCATTGCTGCGTGCAACCCTGGTCGCAATTTCCAGATCCCGGCATACAACTGTCCTACCAA
CONTIG01798_3601-5919-1880	AAGGTTTTTTCATCAGAGTAGAACTGCGTAAGAAAATCAAACAGATACTCAGGTGATCATTTGAGTGGGAAATGTTAATGATGTGTTCATCAAAATTCAGCTCAAGGCCTTTTATCATTT
CONTIG01798_3601-5919-1680	CTCACGTACATCTACCAATTCATTATCCGCAATTGACAACCTTTCAGAAAATTTTCTTCGACCATCATCGATCTAGAGATAAATCAAATGAAGTGGGTAGAATAAGAATTACAGGACACA
CONTIG01798_4-989-160	TAGTACATGATAATGAATCATACGAAAAAAAGGGCTCCACATTGTGCAACTGACTCAGCAAGTTTAGCAGCTTAAGAAAAATGGAAACATACTTTTCAAAAGCATCAGCGGGCAACGAGC
CONTIG01809_1-1445-800	CCTTGCAGTTCGAGTCGTCGATTGTTGGGTTGGATTAATCCACTTTGGATCTTCATCTTGAATCTTTGTTAGCTTCAAATTTCAGTCTCAAGATTTGGCTGGTTCGACGGAAGGAGGCGC
CONTIG01809_1532-1926-120	ACACTAGGCCCACCAGTTGAATTAAGGGGGCCGGAGAGATTATGGGAGGGTGCAGGCACACGCGGGTGCGTCCTTTGCACCTGACCGACAACGTCCAGCGTGTGAAGCCACACTGCGAAG
CONTIG01809_1997-2952-520	CCCCTCCTTTCTCCTAGTAGCATGCTACCTCCGTCCGGCTTTATTGGCCCCTTCATATTTAGAGCCAGACTTTGACCATCCATAGACTATTTAAATATAAATTATATGCTATAAAACAAT
CONTIG01809_3010-4218-600	TCAACACTAGCGCCAGTGACAGATCACGTCTGCTCTGCTGGGCCGGCGTCAATCCAGAGCGGCCACTCTAGAGCGGCATGAATACCCGTAGGTGGCGTCGAGCGGGAAAGCGCAGGGGCG
CONTIG01813_1-1326-960	ATTATCATGCTGGCGTCGTGGGTCATTTGGAATGAGTGTAACGCAAGAGTGTTCAGGCAAAAGAGCGCACCTCCGCAAATTTTGCTCAACATCATTGTCGACGACGCAAACCTTTGGATC
CONTIG01813_2170-4062-1080	GAGTCTTCGGGAAAGAGAGGAAACATATTATGCAAAAAACCAAAGTCTTCACTGTGGTTTGTAGATGGTCCAGAGGGTTACCCCAGTAGTGGATTTGATTTGGATGAACATGACAGGGCT
CONTIG01813_5372-5906-280	TAGTCACTGCTCAGTCAAAGAACGGGAGTATGAGTACGAGAGCAGGTAGCAGCATTTATCATTTTCAGTGTATGAAGAGATAATTCCTGAAGATTCCTTATTTTTAGTACGACGAAAGTT
CONTIG01815_2633-3126-160	TTGCCACCCAGCTCGAGCGACACCGGCTTCAGGTTGCTCCTCGCCGACGCCTCCATTATCAGCCGCCCAACTGCTGTTGATCCCGTGAAACTCACCTGCACGGACAAACGACCAGAGCAA
CONTIG01815_3127-3533-120	ACATGATGGCAGGGAAGTTCCAGGGGATGATGAGCCCGGCGACGCCCATGGGCTCGCGCAGGGTGTGCCCCTGGAACTGCCTCGACATCTTGAGCGTCTCGCCGTGGATCTTGTCGGCCG
CONTIG01820_1-1837-440	GCGAGACGCACCATGCTCCTGCTACTGACCTTGCTGCTCATTTCTGATGGAGTTGGCACTGCCACCTGCTCGACAGTCCCCGGTAACAGCACGGACATGCTCTGGTTGCTAGATTTCAAG
CONTIG01820_1-1837-720	GGGAACCTGACGTTCCTTGAGACACTGGGCCTGTCCAGAAATAGCTTCACCGGCAAGATACCTCCTCTCGGACGTCTCCACAGACTGCAACAACTTTTGCTGAGTAAAAACTCTTTGCAA
CONTIG01820_1918-5915-360	CAGACAAAAGTTTCATATCAGAATGTGAGGTTTTGAGAAGTATTCGACATCGAAATCTTGTTTCTATCCCAACAGCATGTTCAACAATAGATAATGATGGTAACGCTTTCAAAGCTCTAA
CONTIG01820_1918-5915-480	TTTATGAGTTCATGCCAAACGGGAATTTGGACACATGGTTACACACAAAATCTGCTGGTGAAGGTCCAAGGATTTTGAGCTTAGGGCAAAGAATAAGCATCGCTATTAATATCGCTGATG
CONTIG01821_1327-3908-1600	AGGAGGAGGCTGCATAAAGTGTCGCCTGCCCGGCGCCGCCACCGCCGCCCCACACGCCGCCGAAGGTGCAGTTCTTGGCTTCGCACGGCGCGTCTAGCTTCAGTGCCCTGGCTACCTCCT
CONTIG01821_4524-5910-840	CCAGTCGTGCGTGGGAGTGGGATTTAAAGAGCCTGAGAGGGGATCAGTGTTTTCGACCAGCACCCTAGTTATTCTCGTCTGCGCAATTTGCTAGGTGTCACAATTCCATCCAAAGCAGAT
CONTIG01822_1-5031-3360	TTGTTGGGTCAAATAAATTTCAGTGTGATATTGAAAATTTCAGTATCATCCTTTTTATTTGACGATGCAGCTACCAAGCACGTTGAAATTTTGCATAATAACATAACCCTGAAAACAACT
CONTIG01822_5245-5909-200	GTTTTGGTGAGAAAGTGTAGGCTATAGCAAACGACCAGTCCAGTGGTGATTATATAAGATTGTTTAAAAGAACAGTTCAATTTCATCGCTGCACCGTTTGGCAGAAATCCCATGCAACAC
CONTIG01827_4276-5248-600	GTGGACACAGCGGCCTCGCCGGACCATGGTGCAGACGAGCCATGAGCTAACGTAGTTGGTGGCTCCCGTCACACACACCGGCTGGTTCTACTCCGGCAAGCCACCGCCGCCGCTGCACAT
CONTIG01827_639-3947-600	TCGATGGGGAGAAGGCCCCGCCTTGATGCAGTTGGAGACGCTGCTGGCGCTCAGCCTCAACAGCAAAGTCACCTTGTAACGAAGGTAACATCGCCTCCTATCCTTACACTTGTAGCCTTG
CONTIG01827_639-3947-720	ATTTTGATGAGGGCTGGTTTATGCGGACCCTGCGGCTAGGGTTTGATTTTTGTTTGTCTGCGATGCAAATTGCGTTGGTTTACCTGACGGAATCAGGGCCACTTATCTCATCTTGGCTAC
CONTIG01828_1-4713-2600	GGCAATGGCAGTGAAGATAAGCTATAGTAGTGATGCGTATCTCAAAGAATATATGTTTAGATTAAAGAGGAATCACGCCGACCCTGAAATCTTAGTGCCACAAACACAAGGCACGTGATC
CONTIG01828_1-4713-2720	AATCAGTCCACAGTCTCAAACAAAGCCACTGACCAAATCCAACAAAATCCGCAGCAGAGGTGACAAAAACACCACAGCTTTCACCCTGGGGAGCGCACGCCGTTGCTAAACTATAACTCT
CONTIG01828_4935-5777-200	TGATACTGCAATACATGGTAGAAGTAAAATCTATAATTCGTGGAAATGTTATGTATAGGTCTATGTTCATCACCATCAGTACTGTGCAACAATGTTTGATGGACTGTATGTTCATACGGC
CONTIG01828_4935-5777-560	CAAGCTGCTATAACACTTCGGTGTATGCAAGCTTTGGTCAGGGTACAAGCCCGTGTTAGAGCAAGGCGGGTTCGTGTGGCCTTGGAAATCAGATGGATGAGCAACAAAATAATGTAGAAG
CONTIG01831_1443-2985-440	AGTGCACCAGATTGTTTTTGAGACAAGCACTGGTGCACCAGATATTCTACCGATGCACATCCCCTCTTGTGCATGCCCTTTTGGGCCGGCCCATTTGCGGGACGGGAAGCCCCCTGTTTT
CONTIG01831_2986-3685-120	GGGCTCGATTCCCCATCCCTTCAGAAAGGGAAATTCTGGCATGGGTCGGAATTCAGAATGAATCCTGCGGGCACGCAGTCCCGGCCGTAGTAGCAGCCGAGTGATCATGGGTCATTCAGA
CONTIG01831_3686-4386-360	GTGAGTTCACCTCTGTCCTGAATTTCTTGGCATGCTTGTTAAATTGTACTGTTTTTTTTAGCTAAACCATTAGAACAAAAAATTGCAGTGCTACACGCCTATCGAACCAGGCAGATATGG
CONTIG01831_4387-5664-120	TACGAGGTCCACTTATCTGAATTAGTTATCCTTTTATGCTTGTCAATCTATGTAGCAGTGTTTATCATGCTATTTTTCATTTCAGATCTTTCAAGGAAGATCATGAGAGGCATAGCCTTG
CONTIG01833_4874-5919-800	TGAATTTGTGCATACAATTCACTCCGAGACTTGTATGTATGTTCGACTTACATTCGTTTGCAAACGTTCAACATTCATATTACAGACAACCAAGGCAGATCAAGAATTCAATTGGAGCGA
CONTIG01837_1303-5895-4200	CAGCGGACTGCATGTTACTTCACAGCTTTAAGGAAGGAGGAAGAGGTGTCGGCCTTGCTAGTGGACGCTGAAAGAACCATCCCTTCTCCTCAGTGAAGCCAGAGCCTGCAGCTGCACCAT
CONTIG01837_1303-5895-4080	CATATAACGATACCATAGCGGGGAACACAACCCATTTGTAGCCAGTAGTGGACTACTTATTCGCCTTGCGTACTCTGCTTCATTACAATGAGTACATACAAACTCTAGCAGGATAATTTG
CONTIG01841_1-4495-760	TCATCCAGTTCCATCGGCTGGCTTATGTATACTTCCTAGTTATTGCTGCTCTTAACCAGCTACCTCCTTTAGCTGTGTTTGGAAGGACCGCTTCATTGTTCCCGCTACTTTTTGTGTTGT
CONTIG01841_4788-5907-200	TTGCGCTAACAGATTGGAGTAGTGTTTTCTATTCCCTTATCTACACATCAGTTCCCACAGTAGTGGTTGGTATTCTAGACAAGGACTTGAGTCACAATACTCTTCTTTATTATCCTAGAC
CONTIG01845_1-4384-3680	CAGTTACCTTCAAAATGCAGAGTTTCTCCAAATCTCCGAACCACTTGGGAAGGCTTGGAAAGATGAAATTCCGTGGGAACTCAACTCTTTCAAGAAGGACCGGACCACAGGAAACACTGC
CONTIG01847_1-4517-1160	AGTATCTGCAAAATTGACTGACTTGTGCACTTATGATTTGAAGGTCCATGGACAAAATTGCAATTTAAGATCATAAAACTGGGCGTATGCTCAACTGGAGTAAAACTCACATCTGGGGGA
CONTIG01851_1789-2311-120	TCATTGGCGCGTTAATTATAGTTTGGGGCTAATTCGTTGACAGTGTTGACACGCGGGTAAAAGTAGACTATATATGTGTGGTGGACGGTCAGGCTGCCGCTGCAACGGTGTGATCACCAT
CONTIG01851_3659-5889-1800	CAATTAGGTCATCCATCTTCAGTTATAGTTAAACTTGTTCTTAGCAAAAATAGTCTTTCCTATTGTCATGAGTCTAGTAGTGAGTCAGTTTGTGATCCATGTCAACAAGCTAAAAGTCAT
CONTIG01851_460-991-200	GTTGGGCCTCCTCTTTTGTCCGCGCCGACCCAATCAGACGGCGGCGGACCAAATGGATCATCCCATTAAAGTTGCTCTCAGCCATCCATTAATTCAGTTCCTTTCCGCGTTGGCCGGCCG
CONTIG01857_1451-5888-3880	CCAAAACCCAAACCCAATACCAAATGTCAAGAGATTCATTCGATAGATCCAAGCAACCACATTATCAGTGACTCGCCAATACTGTTTAGTTGGCTCAGTCTGTCAACTGCTAGACGCTAC
CONTIG01857_265-1450-200	AGGCCGTGTTCAATACCGCACAAAACAGCCGACACGTTCCCGTGAAGACAGTATCGTCCAACTGATTTTCTTCCTCGTCTAGTCAAACTGCTTTCGAAAGAACCCTAATGACATATCCAG
CONTIG01865_1-1635-960	ATTCTAATTCATGATTCCTTTAAATCTGTAGATTTACAAAAAAATATACATTTTTTTCAAAGGAAATCACGTTTCTCTGTAATGTTGGCAATGTACATGCAAAAAGTAGTGTGGCTACAT
CONTIG01865_1947-3290-1080	TTTCTGAAATGTCAACGGCCTGTTGAACTGATCAGCAGTAAACAATGGCCGGTTAACTCGAAACTGAGTAAAACGATTGAACCAGAAAAAAACGAAACGAACCAACACCGTTTTTTAACG
CONTIG01865_3610-4661-400	TCATTACATTCACATTAAGTAAATTGCATAAAACTACACTTATTTGGTACGTAGAAACTACCACGAAGCTGGACCTTTAATGCAAGCTTTTGCACAAATACACAAAGATTGACAAATGGG
CONTIG01865_4737-5894-720	TTGTAGCAATGAAAACTCAATAGCCTCTTCATCAAAACGTAAATCCAAGTCCTTTGCTTTGAACACAATATATATCTGATACCATCAATATATTCATGGAGTCCAGTAAGAAACAATATA
CONTIG01866_1-2899-360	TTTGAATAACTTTGTTTGGCCACAATCATGACAAAGTGAACCTTTTGTTGAAGCCGGAACTCTGCAATAAAGCTGCAATGGCAGATCTCTTTTTACCAAGGGAATCCACACAATGCTAGG
CONTIG01866_3363-5258-680	TATTATTTTAGCCTTTCATTGTTAGCTATCTTTTTTCGATTGATGTTGTTCTAGATCTCTCTTAATTAATGGGACAAGACAAATAGTTTGCCTCTGTTTTACAAAAAGGTCCGTAGCTTG
CONTIG01866_5335-5887-160	ATCCCCAACGACTCGCTCGCATCCCACGCTCTGAAAGCGACCCCTAGGTATCATTATCAAATGCATGACACCAACCCCTCCCTCTTTCGATTTGTCAGTTAAATTACCTTTAGCCCACAC
CONTIG01867_338-3655-1160	CGTCGAAAGGATTCTCGTTGAACTTGGGAAACACACTACAAGCAGCAGAGAGAATGCCATCTATTTTGATGGCTGGGATGGTCTTGGGGCATCTTCCGTCCTGCAAGCCGTAGCCAAACG
CONTIG01867_3706-5890-1800	TTGCTCAATTGGCATCATGATCCTGCTGCTTTGCGATATTTTGTCTCCATCTTTAATTCCTGTAGCTATCCCAGCTACAAGCATAAGGCCGATTTCTTCTTTTGAAACTTGAACAATCGA
CONTIG01868_201-3148-2080	AGTCATCCACATCCTGGAGAAGGATGTTCTAGTCCTTCCATTGCAGCTGTATGTTCGTATGTTATCATTCAAATTGCTACATGAGACACCTATATGCAAGTATGTATGCAAATTCTGTAG
CONTIG01868_3242-4968-480	TTGGCTTCGCGGGGACGACTTTATATCAAACGAGGGCATGAGGGATCCTTTCCCGTTCTCAGTGAAAATGTGAAAGGTGTTATGTTTTTCTGCTAAAGCAGTTTTGAAAGTGTTGATATG
CONTIG01873_1267-1794-200	CTCGTCGCCGGGGGCAGCCGCAGCCTTGGGCTTCTTGGCCTTGGCCTTGGCCTTGGACCCCTCGCCCTGGGCGGCCGCCTCCGGCTCCTTGGCCTCCCCCGCCATGGATCCCTCGCGCTG
CONTIG01873_1868-4264-1680	CCCTTTGCCTCCGTCAAGGACACTGCCACAGGTGTGTCAATCTTGATCCTTTGATGTCTTTATGCCCGTGAAACAAATATTCGGCTTGGCCGATGGCAACCACACATATAGCAAACCTGG
CONTIG01873_4322-5882-920	GAGGTCACCAGCTGAAGGGATGGTACATTTTGATGTTTTTGTTTTGTCACTAAGCTTTACAACTTAAATTGTACCAGCATCATGAAGAAACTTAAATTATATGGTACAAATCATCGTAGC
CONTIG01873_672-1075-120	TTACTGATGCCAAGAAATTAACTGCTACTGCTGTCTTCCCCCAAAACACTCAAACATTTCACACAAGCATCAAATTCGACACTCGGATCCACCCAGCAAATTGAATCGAATCATCAAGGA
CONTIG01886_1-506-240	GAAAAATCTAGGAACCACAACAAGTACAATCCCATCTCTACTACTCTTCTTTGGTCTCGCGTTGCCCGGCGTGGTAGCGATTTGTAGCTAGCTTGTTCAGTGTTACAGTATAATGCTTGG
CONTIG01891_2-637-240	GTAAATCATAAGTCGAAATAGTGTGCCTATAAAATCCATATGTGTCTTTGAATTGTTTTTTCAGTAGTTGTCTTTGTTACTCTTTCTGTTCAGATAAAAACAGATGATGCCTACAACAGG
CONTIG01891_638-4663-2560	CAGCTGAAATGGGAGAAGTGACGTGCGCATGCCCTGGCCAATCGTGCTGAAGCTGAACAGCAACAAGGGCAGGTTGGAACTGAAGAAACTGAAGCACCGTCAACCAGTGCAGTGCAAAGC
CONTIG01895_1-2310-440	TGTCACATCTGCTTGAAATGCTTAAGGTGTGCGGTTGGGCTATCTCACTCGCCTGACGGAACAAGACCATATGTCGGGAACTGATGTGATGAATGATGTGTATCCACCTGCAAACATCTG
CONTIG01903_3990-5875-600	ATGTGACCCGTTTGCCACGCCAAAATTCAGTATCGGGTATTTGACTGTTAACATCTCATCTTTTCCTACCATTGTGCTTGATTAAAGTTAGCTGCACCGTTTTTGCATGCATATATAAAC
CONTIG01908_288-3629-2800	ATGGCATCGATTGATTGCATAGGTAAAGGTGGATAAATACCACCAAGACTTGCGTAGCTAAACATGGATAAATACTATCAAGTGGTTAAAAATGTGGTGTAGACATAGCATATTTTCTCT
CONTIG01908_4574-5857-720	TAGAGAAATGTTGCCGACCGTGGCGATGCTTTTGACCAACTAGAAGGGAGATCAGAAGTATCCATGTAGTTGTGGCATTTTCCAAGTAACACTCCCAACCGGGGCTATGTTTTTGACGAA
CONTIG01914_5001-5863-600	TAGCACAATGTACCAACATGACAGGAGGAGTAGAAGACGGAAACTTCCACTCCTAGACCGGCATCAAACATAGAGTTTGGCAATCACATCCCCGGGCAACGGCGCCAGAAAAGACCTTGA
CONTIG01914_535-4932-2360	TTCAACCATGATAGTGCAGCTTTTGCATTCCTTGGATTGGAGCATTTAACCGTACTGGACAAGGGACATTCCACCTTGATTCAACGACTGCAGCGATCGTCACTTGTTTTTCTTCTTCAA
CONTIG01919_254-5831-2600	ACTCCCGCGCGTCGGAGCCCCATAGCTCCGCGTCCAGGTGCACCGTCGACACCGGCACGTAGATGTTGACGCCTCCGGGCACGCGCACGCCGCCGAGGGTGAGCTCCCGCAGCGCCTGCC
CONTIG01926_1-2168-1280	CATGTGCAGTCAAATTGGCTCTTCCAATTCCTCACTTCCCCCAATTCATTTAAAACAAGTGCATAGTAATATATAGCACCGAATTTATGTGCAAGGTGCAGCCGTAATGGTGACATGTTA
CONTIG01926_2261-3209-280	AATTTGACACCTGGGAGGAAGGTATGGCATTCTACAAAATGTATGCTCATGAAGTCGGGTTCTCAGTTCGCACATGGACGACACACAAAGATGAACATGGTGTAGTGTGGAAGAGGTTCG
CONTIG01926_3419-5716-1200	TGAGAGAGAGGTCTCGTACAAAATCGGGCAAGGGGAGGAAGACGATGTGAGTCAGATCGCTAGATTTACATGTACTACAAGGACAAATTGCAAATGTACCAGCAGCCCATCACCGCACCA
CONTIG01927_4519-5854-120	GTTGTCCTGAGCCTTCATCTCTTGCAGGAGACTCATTGTTTTGGACAGGTCATCTTTTATAGTTTCCTGGGAGTACCTGGAGCACAATGTACGCATCAACTGCTTGCGGTATGGCACAGC
CONTIG01937_1431-5419-2200	ACGTGGCCACACGGAGCGCGGGCAAGTGGCGGAACACGGATTGCGGAAGCACGTCCCTGTTGTAGGTTTCGTATCTATAGTCGAGCCGGAGCTCCTCAAGGTAGGCGATGCCACGGGAGC
CONTIG01938_1-2605-760	CATTTAATCGCTCAAAAAAAACAATGGTCGCACCGACACGTAACACTGTCCATGTGGCGTCGTTTAGACCCCTATTGCTCTTGTCGAGCAATTCGAGTGCACAAAAGTGAGGAATAGCTC
CONTIG01938_4393-4930-120	GGCTCCTTCTCCGCCGTCCTCTTGGGCAGCAGCACCGGGTTGATGTTGGGCAGCACGCCGCCGTGCGCGATGGTCACGCCAGCCAGCAGCCTCCCGAGCTCCTGGTCGTTCCGGACGGCG
CONTIG01938_4931-5838-360	GTGGCAACTGCCAAGCGTCACTCAGATATGATAGAGATCAAGCTCAACGAAAAGTATATGATAGAGATCGATCTCCGCAACGGAACGGACGCTATGGAAGCAACAGAACGGGCGCATATT
CONTIG01945_1-1634-120	ACCCCTTGTCACGGGGTAGGTAACGTCACTGGCTGACCCGCGCACTTCGGGGTGGAGGCTAACCCCGCGTGTGCTGCCGGGGACGATCCTCTCCCCGTGAAGCCTGAGCGACGACGTCTG
CONTIG01945_1724-5846-2320	AGTTACGTCGTAATCAAGATGGTGTAAATATCTTCTGACTAATCGTTGATGAGGCGACATACATGCGCGTGCAGCTTGCGATCTTCTAGGAAAGCTACGGTTGGTAGATAAGTCAAACTT
CONTIG01946_1-5854-3160	GGAGATAACCTTACTTCTAGCTCCTGCCGATCCACCTTGACCTCCATCTTGACCTCCAGGAGATAAAGTTAGAACAATAGCATGCCAAGTATGGGGCATGAATGAATGAATTACCCTGAA
CONTIG01946_1-5854-3320	ATAAAGGTAGAACAGTAGCGTGCCAAGGCCGCCAACAGCATGGAGGTCGTTCATGCCTATGTAGGTGATGTTGGCCACTGTCATCGGGATTCCATGGCCCTGCACATCCAGCTCCTTTGC
CONTIG01948_1969-5848-560	CATTGCGGCGGGACTTTCTAGCTTCTATGTGCGGCTTCAAAATAAGCACACATAATATGAATTAAAAATGAAATTTAAGGTCCAATTTGGATTTATTTTTACATTTGAAACATTGAATAT
CONTIG01960_1-5840-1200	AGCAAAGATTTCCTTCCACAAGTGACTTGTAAAATTTTTATCTCTGTCTGACACAATGGCTATAGGAGGTCCATGCAATCTGATCACATTATCTATAAATGCAGTAGCCACCGACTGGAC
CONTIG01961_1-4143-1840	AGTTATTAGCTACGAGATGATTCGATTATTAACAGGCCCAAATCGCCGAAAACATCCTCAAAAATTCAAATTGTAGATTGCAGATTGCACCAAGCAGGTTATATTTCGTTTCGAAGAAAA
CONTIG01961_4362-4883-120	TTAAGGGGTGTGGGGAAAGTAAAGGTTTTTTTCTTAGAAAGGACACCCGAAGGCATCATAAAGCTGATAATTATCATGGAAAACAATATCCATTACAATGGAAAGATAACTGGACACGGC
CONTIG01972_3161-5832-2360	CAGTGACCGCAACTGAGAGCCGATATGCAATGCGTGCTCGCGTGTGATGTTGGTCTAAAGCCTTCTGTGGTTCTCTGAATAAGAATGTGATGGTGGTCCTGTTGGCTGTTATCGCCACAT
CONTIG01972_3161-5832-2240	GATCTTGGAAGTAGGAACTAAACTTATTTCATTGTCATGTTGTGTGTAGGTTTCAGTTTCCAGAAGCCTCTGTAGCCGCTGCTTCCATCTACTGTGGCACTAGCTAGCTGCAGTTTCCAC
CONTIG01972_711-3084-760	TAGCGTTTATCTCTTACTTATGTCGTGGAACAAACAAACTAACAAGTTCAGAAGTTTGCACGGAAAAAATGATGTATCTAACAAAAAGACGGAGACGCACATGCCACAAACACAACTAGT
CONTIG01980_1-1743-120	ACCATTATCAGCTGTTGAAAGTGTCCATGAACCTTTGGATCTATGCCGGTAATAAGCTTTGCTGTCAGGATGGTTTTCAATAACCTGTAAGAAGTAAGTTGATGTCAAATTACTAAGCCA
CONTIG01980_1869-3291-640	AAATTACCTTGTTAATCGGACATATACCGATATATTTTGTACTTTCATCTTCATAATGGATATGTTTCATGAGGTTTTCCAATGCTTTCTCTCTTAACTTATTAACTGGCCAACTATTCA
CONTIG01980_3501-4974-960	AGATAGAGGGCCCAAACCTAGGTGAAATCCATCGTGTGAATCTTGTTCCTCGACCATCCTCTTGCACAGTCCCCCCAACCTCTTAGAAATGTCTATTGCCATGAAATCTCCATGACAGAA
CONTIG01981_1-3090-2760	ATCGAGTCCAGCGGCTTCCATCCCATCCCTGCGACGCGAAGAGATGTTCCTCGCATCGTTGATCGAGCACGGCACTGCCTTCTTCACCTCTTTCCCGTCGCCCTACTCTCTGAGTCTTCC
CONTIG01981_3373-4670-800	TAGCTGCTGCAACAGATTGTACTGACTGCCAAAAAGAAAAGGAAGAATGCAGTTAGTGAAAGCTAGTAGCTAGTATAATCGGCCAGTTTTCCTTGAAAATTATGATTATTTAAGAGTGTT
CONTIG01981_4721-5823-840	AAGACATTTGATGTTTAGCGGAGGAAATGGCATTCTTAGGCTTTATGCATTGAGCAAGGTGGAACAAACTCCTGTTGTGAAGCACTATTTTGTTGGGCGGGGAGAGAATCATTTTCCATA
CONTIG01987_1-2107-1240	CCACATTGACAAAGACCTAGCTTGCCGATGACGGACTTTTTCCTCAACTCCAAACGCCCTTCCAGGATATGGTTCTCCTCCGAATCCGATGAAGGTTAGTGGCGGCGATGATACTTGCAT
CONTIG01987_2455-4610-240	GTTGTGACAACCCGAACTCATGTCCTCGAGACTATTCTTAGTTATCTACGGACCAATATGTACGTCATTTCAACAACGCGTGCACGCTGGGTTGTTCGTTCTTTGTCTTGTTGTCCAAAG
CONTIG01991_1135-3106-920	CAGGCGACCATGCATCAGTAGCAAGAAGGTACCGTATGAAGGACTACGTAAAAGGACAAAGTTCTGCAGCATTTGCAAATTGCCATGACATGAGAAGACTACCTGCCCTGACAGGGGTTA
CONTIG01991_3172-5798-520	TCTGCCGTTTAAAGAGACTAGAGTTACCAACAAACTTATAGAACTGAAAATATCTGCATCTCTATCAGCTGATCGGCCTCCTCAAGTCTTGGCTCATCCAACATGATTTCGGTCTGTCGT
CONTIG01998_1-5125-800	ACCATCTCTTCCTCCAGGACACGCTCGCATCACATAGCAGCTTGATGATCTACGAACTAATGAGGATGCAAGGCAACCAAACTCCAGTGGCAAACGACGCCCTTGAAGCTGTCAAAGGAT
CONTIG02005_1-2130-1160	CTTGATCCTTGTTTTTTGTTCCTTATTATCCTCTCTCTAGCATGGATGCAACATCTCGATAACAGTAACAGCTAGCTAGACTACATACTACTACTAGTAGATGTTTTACACATATATATG
CONTIG02005_2255-5826-520	TTTGTCGACAATATGGAAGATGATCCTCCTGGGCTGCCTGACCCCAGTCAGAAGGACCCTGTCGGTATGAGACTCACTCCTGTTGATCTGGAACAAAATGTGCAAGCTGCACAGTCAATG
CONTIG02016_4004-4484-160	GGGTTGTATACCGGCGACACGGGAGCATAAGACGGACCATAAGCCGGATACTTGTTCATCATCTCATCGCCAGCTTCTCTTCTTGTTGTGGTGCACTCCTGGAACGGGGGAGGGGACGGG
CONTIG02016_4551-5807-960	CTTCCCACGGGCGCCGGCGGCCAGGAGCGCCAGGACGACGTAGATGGAGAGCGGCGAGAAGACCAGGTTGCGGTCGCTGTAAGGATCCGCGAGTCGCTTGGTAAGGCGGGCGGCGAGATC
CONTIG02019_1-5609-2600	TCGATTTGTGAACAGAAACTTAGTGTGAGATCGGTTAGAGAGGGACAGCAAGATATAATCACAAAGAAGTCATGGTTGTCCAACTGATCCCCGTGGGAAGGTGTCCAGCCAGCGTAATCG
CONTIG02019_1-5609-2480	GACAGACTCTTGCAACCAACTGCGACCGAGAGAAGTCCACTAGAAGTTATTTCAGTTGCAGAGTTCAGCCTGAGGGAAGTCAATTTCTCGCTGTAGCATAGATAACCAAGACCGGTGTCA
CONTIG02022_1-1011-360	TGGATGCTTCTTAATGAGGTCCATCTTGACGAGCTCACCGATGATGAAATCATTTGGAAGCATACGAGCAATGGAAGTACTCCGCGACTTCCACATACAGAGCGCAATTTCTAGGGATGG
CONTIG02022_1076-1484-120	ACAATGTCGTCCCTATAGCAGCGCTCAATAAAAAGCAAAGCATGGCCCAGAAACCACATAGCAGCTCCACGCATTCACCACCAGAGCAAACACCAAACCAAATCCCATATCCACTCCCTC
CONTIG02022_1485-3246-280	AAAGGTGGCTGGGAGCCTATCACAAGCATCTTGCCAAAGGCGTACTTGCGGCACAAGTCCATCCGCTGCAGGAACCCACCCACCTTGTTCATGGTCACGAAGGACACGGTGTTCTCCTCG
CONTIG02022_4485-5255-360	GGAAGCCGGAAGGAGACATTTTGCATCTTGCTGATCACCAATCACATGTCCTCACCGTCCCTTCACTTCCCGAGCGGCATCCACTGCTGCAGAACAATTACATTTGAATAGACAATCGGC
CONTIG02022_5319-5722-160	CATCCAAATGTCTCAAAATTGCGCACAAGCACTGAAACTTCTCAAATACCGTGTTGGATCTTAGATCCAACGACATAGAAACTCATATCACCTAAGCCTTGGTATCACCTCAAACTTTCC
CONTIG02027_1-5796-1800	GGCACGCAGGCGGCGAAGTCATGCATCAAGTCAGCCAAATGCTTTTTCATACGCATGGATTGCATACCTTCAGATGGGGAGACCAAAAATAGTCTCAGCGAGGCACGAAAAAGTGACGGT
CONTIG02029_2287-4380-120	TGCTTGATATCAATACCACTGTCTCCTTGGAGACAACCTGGCATGCAATGGAAGATCTGGTTTCCATGGGACTGGTTCGTAGCATCGGAATTAGGTAAAGACGTAAAGTACAACATATTA
CONTIG02029_5053-5652-120	AACCAAATCGAGACACACCCTTACTTCCAGCGCGACTCTCTTGTGAAGTTCTGCCAGAAGCATGGAATCCGCGTCACTGCACATACCCCTCTGGGCGGCTCCACTGCCAACACCGAGTTG
CONTIG02037_1-4597-1800	AAAATGTCTTCAACAGTGTATAGCTACCTACGACGTCATCCTGACTCGACCGTCGTGCATAATGGATCTAAAACCCGGTGCCGCCTCATGGTGCACGCATCCCCGCCGCTAGACATCATT
CONTIG02037_4721-5799-200	AACGAGGGACTACAAATTCCATAGCTCCAAGCAACATATTCGATCGGCAACTTCAAAGTAAGACGATTCTCCTTCGGTCCAATAATAGTTTTCTTCTTTACATGAATAAATGGCATCTTT
CONTIG02055_143-1324-680	TGACGGTGTCGATGTTCTTGCGCGCGAGCTTGCTCTGGAGAGTCGTTGTCATGTAGAGGATTGCGGTTGGTGTGACAGTTTTGGCGCGTGGCTCGTCGAAGAGTGTTCGATGTCGGAGTA
CONTIG02055_3936-5785-1040	TGTGAAATATACACCGACCACAAGAGTTTGAAGTATATCTTCACTCAGAAGGAATTGAACATGAGGCAGAGAAGATGGTTAGAGTTGATCAAGGATTATGACCTCAGTGTTCAATACGAC
CONTIG02056_1011-4390-2840	GGGATGGATGCCTTCCCCTCTGCTGTCGATCCATATAAAGAACATCCACAGGGGCAAGCACGGGAGCGACTCTGAGACGTATGACACAGAAGGGAGGTATGTTTGCAAAACGCACCTATG
CONTIG02056_4391-4972-280	ACATCTTCATTTGTATTGTCATTTTGAACTGGAATTTGTACTGTTATTGGTAGCAGACGGAAGGTGTACAGTGGGACTTTGTAATGTGCACTCTTGAATCATCATTACCTTGCATAATAT
CONTIG02056_4973-5783-560	GAGATTCGGAGGAAACTAATTATCTGTCGGTGCAGAAACCGACAAATTCCTACATAGTGTTACTCATGGGGCGGAGCATGCATATAGGCTCAGAATAGGGTATACACAAAACACGGATTT
CONTIG02059_67-3881-2640	ATCAACAATGCCATCTCACAGTGTGCTGCACATACCACATGCAAGGAAAAATATAGATGAATCGAATTGATCCCAAAACACAACCTAAAGTATGCTTCTATGCTAGAACTAGCAGAGAAG
CONTIG02061_1-827-280	AAAACATATCAAGAGTGATGCGACATGGAATACTTCTCTTGTGTAATCTTAGTTATCCAGTAAATGCATTTTTACAGTATGAGACTTGCCTTGTTGGGCTGGTGTGACCATTTCAGTTGG
CONTIG02061_1-827-120	GTTTGGGTTATTGTTGGGAATGCAGTCTGCCTGTGCATAGTTGCGATATGTGTGTCCTATACCTGGATGAATTGTCACTGTCGTAGACAAGCGCTGGGAAATGGTAGTCTTCCAAGGGCA
CONTIG02061_1-827-240	GTATGGCCAGCACAATGGACCACTTTGGCTATTTTTCTAAAAAACATATCAAGAGTGATGCGACATGGAATACTTCTCTTGTGTAATCTTAGTTATCCAGTAAATGCATTTTTACAGTAT
CONTIG02061_1-827-160	TTGCGATATGTGTGTCCTATACCTGGATGAATTGTCACTGTCGTAGACAAGCGCTGGGAAATGGTAGTCTTCCAAGGGCAGTATGGCCAGCACAATGGACCACTTTGGCTATTTTTCTAA
CONTIG02061_1-827-200	TCGTAGACAAGCGCTGGGAAATGGTAGTCTTCCAAGGGCAGTATGGCCAGCACAATGGACCACTTTGGCTATTTTTCTAAAAAACATATCAAGAGTGATGCGACATGGAATACTTCTCTT
CONTIG02061_1-827-320	GTGTAATCTTAGTTATCCAGTAAATGCATTTTTACAGTATGAGACTTGCCTTGTTGGGCTGGTGTGACCATTTCAGTTGGCCTGATCACGAATGTATGCTGCTGGCGCTTTGTACAGTAG
CONTIG02061_1-827-480	AGAATTAAGCTGTCTTATCTGACCTTTATCGTGTTTGCAGAAATCATTGAAGAGCTTATCACAAAGGGGCAACAACTTGATGCCGTGAACTTTGCATATGAGGCTGGTCTTCTGGAAAAA
CONTIG02061_1-827-520	AAATCATTGAAGAGCTTATCACAAAGGGGCAACAACTTGATGCCGTGAACTTTGCATATGAGGCTGGTCTTCTGGAAAAATTCTCCCCAGTCCCTCTTTTGAAATCCTACCTGGAGGATT
CONTIG02061_1-827-560	TGCCGTGAACTTTGCATATGAGGCTGGTCTTCTGGAAAAATTCTCCCCAGTCCCTCTTTTGAAATCCTACCTGGAGGATTCTAAGAAGATATATTGCATTTCAGATAACGTGAGCACTAG
CONTIG02061_1-827-360	GAGACTTGCCTTGTTGGGCTGGTGTGACCATTTCAGTTGGCCTGATCACGAATGTATGCTGCTGGCGCTTTGTACAGTAGTAATCACTTTATAGATCATTCTTTTCAAGTGAGTTTGTTA
CONTIG02061_1-827-440	TAATCACTTTATAGATCATTCTTTTCAAGTGAGTTTGTTAAGAATTAAGCTGTCTTATCTGACCTTTATCGTGTTTGCAGAAATCATTGAAGAGCTTATCACAAAGGGGCAACAACTTGA
CONTIG02061_1-827-400	CCTGATCACGAATGTATGCTGCTGGCGCTTTGTACAGTAGTAATCACTTTATAGATCATTCTTTTCAAGTGAGTTTGTTAAGAATTAAGCTGTCTTATCTGACCTTTATCGTGTTTGCAG
CONTIG02061_879-3571-160	GGACCACAAACTCGAAGCCGAGTTTCCATTGGAGGATCTGCGGAAACGGCTGGAAGAATTGGAGATGGCCAAGACCGAGAAGAAAAAGGCAGCCTCAAGCTGTTCCAGTGGCGGCCCAGC
CONTIG02061_879-3571-320	CCTTCCAAGGCTGGTCGTCCAAGCGACAACACCGGTGCACCATCTTCGCCCGCCACCGCCACCAGCAGCAGCAGCACCACCGCATTCATCGGCTCTCCAGCCTCCCATGTCTCCTACGGT
CONTIG02061_879-3571-120	AGGAGCAGTCTGTGCTTCGGGCTGTTATAAAGTGTGTTGAGGACCACAAACTCGAAGCCGAGTTTCCATTGGAGGATCTGCGGAAACGGCTGGAAGAATTGGAGATGGCCAAGACCGAGA
CONTIG02061_879-3571-200	CGGAAACGGCTGGAAGAATTGGAGATGGCCAAGACCGAGAAGAAAAAGGCAGCCTCAAGCTGTTCCAGTGGCGGCCCAGCAAGCAAGCGCATCAAAGGGAGCGCTGGGGGAGCAATGTCC
CONTIG02061_879-3571-240	AGAAAAAGGCAGCCTCAAGCTGTTCCAGTGGCGGCCCAGCAAGCAAGCGCATCAAAGGGAGCGCTGGGGGAGCAATGTCCCCTTCCAAGGCTGGTCGTCCAAGCGACAACACCGGTGCAC
CONTIG02061_879-3571-360	CATCTTCGCCCGCCACCGCCACCAGCAGCAGCAGCACCACCGCATTCATCGGCTCTCCAGCCTCCCATGTCTCCTACGGTACCGGATCTCCCTACTCTTATGATAGGTCAGCTGGGCACG
CONTIG02061_879-3571-280	AAGCAAGCGCATCAAAGGGAGCGCTGGGGGAGCAATGTCCCCTTCCAAGGCTGGTCGTCCAAGCGACAACACCGGTGCACCATCTTCGCCCGCCACCGCCACCAGCAGCAGCAGCACCAC
CONTIG02061_879-3571-400	CGCATTCATCGGCTCTCCAGCCTCCCATGTCTCCTACGGTACCGGATCTCCCTACTCTTATGATAGGTCAGCTGGGCACGCCCTCTACTGTGGCCAGAGCCCACTTCCAATGAGGGAGCC
CONTIG02061_879-3571-440	ACCGGATCTCCCTACTCTTATGATAGGTCAGCTGGGCACGCCCTCTACTGTGGCCAGAGCCCACTTCCAATGAGGGAGCCATATGCATACCCACCTGCTGTGCCGGTGCCCAATGTTGGC
CONTIG02061_879-3571-480	CCCTCTACTGTGGCCAGAGCCCACTTCCAATGAGGGAGCCATATGCATACCCACCTGCTGTGCCGGTGCCCAATGTTGGCCTTGGAATGCCATACCAAGCCCCTCCCATGACCTACCCCA
CONTIG02061_879-3571-640	TGCCATGCCCCCAGCCCCAGCCTTTCACCAGGCTTACTACCGGTAGAATCAGTCAGTCGGAAATGACCAAATGACAAGAGCCGATGACGGCGGGGCTTCGTCAATGGTGCCCTGTTTTGT
CONTIG02061_879-3571-600	TCTACGCCGGATACAACAGCGGCCTGGGAGCCTATGGCAATGCCATGCCCCCAGCCCCAGCCTTTCACCAGGCTTACTACCGGTAGAATCAGTCAGTCGGAAATGACCAAATGACAAGAG
CONTIG02061_879-3571-520	ATATGCATACCCACCTGCTGTGCCGGTGCCCAATGTTGGCCTTGGAATGCCATACCAAGCCCCTCCCATGACCTACCCCATCTACGCCGGATACAACAGCGGCCTGGGAGCCTATGGCAA
CONTIG02061_879-3571-560	CTTGGAATGCCATACCAAGCCCCTCCCATGACCTACCCCATCTACGCCGGATACAACAGCGGCCTGGGAGCCTATGGCAATGCCATGCCCCCAGCCCCAGCCTTTCACCAGGCTTACTAC
CONTIG02061_879-3571-720	CCGATGACGGCGGGGCTTCGTCAATGGTGCCCTGTTTTGTAGCGACTGACTACAACGGTAGGTTGCGTACGTCCTTAATACATCATCACTACTAGATGCTTATGTCACTTCGTTCTGTTC
CONTIG02061_879-3571-680	CGGTAGAATCAGTCAGTCGGAAATGACCAAATGACAAGAGCCGATGACGGCGGGGCTTCGTCAATGGTGCCCTGTTTTGTAGCGACTGACTACAACGGTAGGTTGCGTACGTCCTTAATA
CONTIG02061_879-3571-760	AGCGACTGACTACAACGGTAGGTTGCGTACGTCCTTAATACATCATCACTACTAGATGCTTATGTCACTTCGTTCTGTTCGGTTATTAGCACTCATGTTTACTTCCGCACTGAAACTGAA
CONTIG02061_879-3571-800	CATCATCACTACTAGATGCTTATGTCACTTCGTTCTGTTCGGTTATTAGCACTCATGTTTACTTCCGCACTGAAACTGAAAAACTGAATGTAGAGTATGGACGCCGTGTATGTGGACCTC
CONTIG02061_879-3571-840	GGTTATTAGCACTCATGTTTACTTCCGCACTGAAACTGAAAAACTGAATGTAGAGTATGGACGCCGTGTATGTGGACCTCGTGTTGTAATTCAGTTTAAAGCACTAGGCGAAAAACCCAA
CONTIG02061_879-3571-880	AAACTGAATGTAGAGTATGGACGCCGTGTATGTGGACCTCGTGTTGTAATTCAGTTTAAAGCACTAGGCGAAAAACCCAAAAATTTATTATGCATGTAATCCTCAAGCATTGACTATTAA
CONTIG02061_879-3571-920	GTGTTGTAATTCAGTTTAAAGCACTAGGCGAAAAACCCAAAAATTTATTATGCATGTAATCCTCAAGCATTGACTATTAATATCTTCTGTTAGCTATAGTTGCGATGGTCATTATTTCTC
CONTIG02061_879-3571-960	AAATTTATTATGCATGTAATCCTCAAGCATTGACTATTAATATCTTCTGTTAGCTATAGTTGCGATGGTCATTATTTCTCTCTGATTATTGCATCTGTGTGCTTGTTATGCTTGTTTTTT
CONTIG02061_879-3571-1000	TATCTTCTGTTAGCTATAGTTGCGATGGTCATTATTTCTCTCTGATTATTGCATCTGTGTGCTTGTTATGCTTGTTTTTTTTTGTACCTTCTACCTACTAGTTATGTCCTTTTTTTTAAG
CONTIG02061_879-3571-2360	GTCTTGGGTGATCCTGCCCCGGTCTTGAAGCACCAAGCTTGCCGACTCCTCCTCAGTAAGCAGCAGGTCTCCCATCCTTGCATTGAGGCTGGCCGCCTCTTCCGACTCCTTTCCTTCCGT
CONTIG02067_100-516-120	AACCGTGGAAACGAGTTGACTAGCCTCATTATATGTTAAAATTATCTCTACTTTTTTCGTCTGAATATGCTGTGTTCTGCACATAGTAATTTTTTCAGGGCTTACCATTTATCATTTCAA
CONTIG02067_591-2575-640	TGATGCTTCAGAAGGCTCTAGATTCAATGGCTGATGTAGCGTACTGTCCAAGATGTGGAACAGCTTGCCTGTTAGACGAGGATAAAGCCGGATGCTCCAATTGCCTCTTCAACTTCTGCA
CONTIG02088_1-4229-3280	GAGTCGACATAGACCTCAACTTACTTGCAGGTGGTCAGTTGCTTCTCCTAAGGCACGACTGTGTCCTCTGCGACAAAGTTCTCTTGCGTTCCAACGGTTATGATGGCTACTGGGCGAAGG
CONTIG02088_4301-5501-960	GGTCGCCAAGGACCAGAGCCACCTCGCCGGAGGCTTCCACGCCCATGTCCTCCTCCTGCTGCAACACGCACGCCAACTGCTCGACAAAATGCCTAGCCGAATTAGAACAGGAAGGAAGAA
CONTIG02089_1-3617-1520	CTACCTCCATGGGCTTTGTGCCACCGCTGACCATCTGCCCGTAATAAGTACTTTTCGCGGCCTCCATGTCATCCTCGTCCTCGTGATCGTCCCCGACGCTGAACCGGCCGCCGGCGGGTC
CONTIG02104_1-5518-3840	ATCTCATTTTATCCTTCGATCTATGATTGTATTAGATGAACACAACATGCTGATGCAGTCAATTTAATTACATCTTCCATCATGATACTTTATTCAGATGCAACATATTTTTCGTTCGTA
CONTIG02105_1-994-480	GAAATCACCACTAGAAATCCAATCAATCACCACTCGGCATGAATGGTGGACTATATCAGAAACAATGCAACAACGAAATCCCATCAATCACTATTCAGCCAACAATGACTGAAAAAAGTA
CONTIG02105_1048-1781-120	ATGGAGGGAATAGTAAAACTTGTGTGCAGGGACGTGGCTGGAACGGCCAACGCCCCACTGAGTCGCCATTCATGAATCGGGGGAGAGGTTGGCCACTGTCCAGTGAGCGAGCCGAGCCCT
CONTIG02105_1901-3429-440	GGTCTGGTCTGGTCCAGAGAGCATAGCAATAAAACCCAGGGGCCAATGCCGCCACGCTGGGAGGAAGAGGAAGAAGAGTCGTCCATGGATGGAGGCTAGCCAATTTAACCGGAATAGTCT
CONTIG02105_3907-5762-200	CAACATGAGAATGTCTTTTGACTAATATTTCCATGATTGATGCAATTATTTGCATTCCAGAACGCGCCGCAGCTGACGTTGTTGAGTGTGCATGCCTCATCGGACTCCCTAAGTTTAAGG
CONTIG02115_1-5758-4800	ATTGCACACCCAAATAAAATAGGAATTAGAACAAATAAAATACAACAGAAGTTTGCCTTCATGTTTTGTGTTCTGACATGCCAATAGTTATATTAAGATCACACTCACCATTCTGTGGCT
CONTIG02115_1-5758-4600	AATATTCAGATCCTGACATAGAGGATGAAGAGGAAGCTAATATGGAAACATCGTCTTATGCCATTGTCAAGATGAAGAACCATATGTCTCTGCAACTCGTAATTGTTCAGGTACTTCAAA
CONTIG02118_1-1520-120	GATCACAATGCACTGCACCATCTGCGGCAGTGACATGATCTGCAAGCATAAATGCGAAGATTGTCACTGGCACCGTGCCCTTGTGGAAAGACGTGTTGCATCTTACTACTTTCTTCTGTG
CONTIG02118_1571-5245-280	CGCGTCCGGTCCTTCCGGCCCATCCGTGAGCAGGAAGCCATGCGGCTCGTCCAGGCCGTGGCGGCCTCGTCGGCGGGTGCGAACCTCGACGAGCTGCTCGCCGCGCATGTCAACAACGTG
CONTIG02118_1571-5245-160	CCGCAGACTCCAACGGTGAAGGTCCTGACAAGGCAAGGGCACGACATCGTGCTGGCCAAACAAGGGGAGCACTGGCGGCAGTTGCGCAAGATCTGCGTGCACGAGCTTCTCAGTGCCAGC
CONTIG02120_1-4104-840	GGAGATCCGCACCGTCGACGTCGCTGTTGTCGTCGGCATGGGCGACGGAAGCAACAGCATCATCGTCTGCACCGCAAAGTGATGCAATCTCCGCCAGGGCCCTGGCCGAGGCTGGTGGGG
CONTIG02120_4155-5744-800	CGGAGAACTGTCGCTGAAAGAGTTAACTTGATGAGCTCACTGAGGCCTGGAAGCCACTTGGGTACTTGAACAACTTGCCAGACAACTTGAGAGTTCTCAGGTCCGTCGGATGGGATGTCA
CONTIG02125_5148-5746-120	CCCCTTTCCGGTGGCACAGCTCCGCGACGAGCTTAATGTCGATGCACTTGAGATGGGGGTTCGACGGAGAGTCGGTATAGAAGAGTGTCACCTGCATCAAAGCCAAGCATGTCGATCAGA
CONTIG02125_976-5147-3240	CTACATAGCTAATTTGTCAAAATCTTCATTACACTAATGATCCGGAATAGTTCTAAATCTTCTCCAGTGCTTGGAGAATGTCATCCTTGAGATCCTCAAACTTCTCAATCCCGAAGATTA
CONTIG02133_281-4399-1240	GCCGCGCCATGCGAAGTACTCGACACTCAACATCAGAACTTCGAATGGCCTGCTCGAGCTGCATGTCAAGAACTTTTATCGCAACCTCCAAACCACTGCTCATTCTTCCCATGAAGACTT
CONTIG02133_4458-5202-120	ACACCGACATTTTTTGACAACACAGGACCATGAGAAAGGCTCTCCAAAAGCAACGTTTTCAGAAAGGGAACGTTGCACACGCATCATCGTCACCTAATCTGACCATTGAAAGTCAGATCG
CONTIG02133_5265-5731-200	CCCTTCTTCCTTGATTGCGCCTCCCTCTACCACCATCGGTGATATGCCGCCCCACCCATGAAACTTTCGCCATGGCCGCCTCCTTGGCCATGCCCGCATGGAAGCCATGGTCGGGATCGA
CONTIG02134_1-1299-440	ATTCCTCGGATCTGCCTGAGATGATTCCATCTGTTTTGCCCGTAGGTTCTGCAGTTCCGTCTCCACCTGTTTCATGGTGGGCCTTTCTTCACCATGCAGTCTTAAGCACCGCTCTGCAAG
CONTIG02134_1351-1980-120	TGCTGCACTGAAGCTCAGAAGTAGAACGCCAAAACCACAAGACAACCCAATAATTGTACCTGTATGCGTTAAGCTCTTTAAGTTTCTGTTCTATCTTGTCTATCATAAATGTAACAATAA
CONTIG02134_2776-4607-1480	AACTGAATTCCGTTCCCCAATTTAAGATGGTGTTTGCTTAAGCTGCAATCGAGGGCAGACTAGTAAAGTGAATATTGTGCACAGAGTAAATCACCATGACCACATGCAAACTGATGGGAA
CONTIG02136_105-774-120	ATGACGCCGTAATTGACGGATCAAACCTCGTTTTTCTGGTTATTTTTATTATCTGATCAACGAAAAGAAGGAAAGAAAGTAACGGCCCATGATTTTCTCTGTGCGGTGGGGCAGCGACGA
CONTIG02136_1391-4003-1400	CAGAAATCCAAGGAACCCTTGTGGTAGTTATTTCTCCAGGTATGGCAAAAGTCATGGAGTCTTTACTATTTGTAAATGTAAGTGCACACCCAAGTGCATCAATCTCAGTAGGCTTTCTGA
CONTIG02136_4056-4937-120	GTCGTTCCCCCACTCAAGCTCGGCAGGCTCCGGTGACGACGGCGGCGCGACGTTTTAATCCGCTGGCGCTAGGAGGTTGGGACGGCGTGACTCTGGAGTGTGTTTGTGGTGCTCGGCTTC
CONTIG02136_5007-5483-120	TGTCACGACATGGACGGTGTGGATATGGTAATTATCATAGTTTAAGGATCATGGATTTGATCACTTTGGACTTTTTACTTTCACCTCGTCTAAGCATAATTTTGGTCTTGTATAACTTTG
CONTIG02140_1-538-280	CATCACTGGGTTCTTCAAACTAATGTTGGCTAAGCGGTTCACCTTTTCGTTGAGAGTTGCTGATAAGAGAAGGTTTTGCCTTTGCATAGGGTCAGTTTTGCTTTTATTCTCATCAGAAGC
CONTIG02140_2040-2928-400	CCAGGGCGCTGTGTCGCGGCCCTTAGCCGGGAACCAAAGCATAACCGAGGTGGTTGCTGAAGGTGGTGACACTGTGCTCCCAACTCACAAAATCGATTTCAAATGTGATTTACACGCACA
CONTIG02140_3012-3536-280	AAAAAAATCTTTGAATAGTGCGTCCCCTTTATTTTTTAGTGACCTCAGAATTTTTATAGATTTTGTCTCTTTCCTTTCTAGCAGTATTACAGTAGTGTTAACCATCATGTCATGAAAATG
CONTIG02140_3618-5382-1440	CAATAACATCTTGCCTTCACCACTTGTGCAATAATTCGAAATGAAAAATTCGACCGGATTCTGCTATGCTATGGTCGGAAGAGTTTTGAACAAATGACAAGATCGCGAAGAGGGATGGCA
CONTIG02149_1-954-320	GCGCGGCAGCAGGAGGCTCGTGGCTTCGGCTTCCAACATCCCACTACCCACGTCACGTACGCACACCGGTATACGCTCGATCCCTTCACACGCACACCGGCACACGCGATTAGCGTTAGA
CONTIG02149_1055-2246-760	CCTCCAAATTCGAATCCTCTATGAACCTAGTTCCAAAATTCAGTCAGAAATCGAGAGAATTGAGCAAGCAGCTTAACAGGCCGGCAGCTCCGCCGCCGTCTCCGTCAGAACACCCTACCC
CONTIG02149_2299-3520-440	CTGCCCAATAAGTGAAAAAACCACAAGCAGAGTATACCACATTTAACGGAGTCTTAAGTTGCTTTTCTTCGAAAGTGGCTTGGTTGCGACAGTTCCAGATCGCCCAGCACATTGCCTCCA
CONTIG02149_3918-4778-440	CAGGTGATAGATCACACCACATCTTCATCTTTTCTGCATATTTCACTGTTGATGCATTTCTGCATGTTCATTTGCTATTTTGCTCCAGGTTAGTTGCAACAACTTGAGGCTTATCTTTGT
CONTIG02149_4779-5163-120	TCTCCATATTGGATTGGTAGTGGGACGGAATAAGGCGGTGGAGGTGAGGTAGCAGAGAGTGGGTGCTGGCCATCCGCGATGCATCGAATATGTTAGCAGGTTTGCACTGCGCTCATGATC
CONTIG02156_1472-2170-440	GATATTTATAAACAAAACATAAGAAACTAATCCTATACATGTACTTTGACTGTTCACCCATTTGAACTCATTCCTACCGTAAGGTTCCAGAGCAAAAATAGTGCAGGGAGATTGCCATGA
CONTIG02156_2171-5727-240	CAGGAGCAGCAAGCCAGCAAGGGGTGTGCTCTGATTTGGGGGAGAAAATGTTGTGTTGATTAAGGAAATGGTTTGCGGGCCCACGAGGAGACGCGTGGGGGAAGACCCACGACCGTCGTC
CONTIG02156_563-1471-600	TCCAAATCCCACAACTGCTACCACCTTAAGCTGCTTCTCCTCATCAATTAGCCAATCTGCAAGCTCCTTCTTTGGCCCCTCCATGCCAACAAGGTTAGCTGCCTTTTCATAGAGTGTTTT
CONTIG02160_1-3919-800	GATAGATACATCAAGCAGCTCTTGTACTTGCTAGGCAGGTCACTGTAACAAAAGGTGAGCCTTTGCTTAGATATGCTTTTGTTGAGCCGTATACATCTTGATATGTTGTCAGCGATGTTT
CONTIG02160_4002-5720-1080	TAGAAATAATTCAGTTGATGACAGTGATGTGCATATGGTATTGCCATGACTTTCTGTTCTTCCTCTTGCAGTAGAAAGTTGCATGGAGTTGCTGGACACCTTACCTGAAACAATGTTAAA
CONTIG02162_1241-3104-480	TACCGACACTTGTTCATAGATGGTTCACTTTATCTGTTTAGTCTGCGGAGGAATTCAAGGAGGATCTTGGTGTTGAACGGCTTTGAGGCGATGAGTTCCTGCATACCGCCTAATCGTCGG
CONTIG02162_55-734-440	TCTTAAATCTGTTCTTATTATGCGTATCACCACCATCCAAGTTCTTAAATATGTTATTCCTACTACGCCTACCTCACCAACCAGCGCAACCGCGGCTCTCTCCTTTCACATTTTGCTTCT
CONTIG02165_1-5716-2920	TAAATACTGTAGAACAATTTTTCTACAGTCTGTGGTTAAAAAAAAAGTACACTGCCCTAAATATGATGTTCTATGCGCTAACACATTTTTTTGATAAAATGACATTTTTATCATCTCAAA
CONTIG02165_1-5716-3200	TGATCGGAGTAAACAATATGTTTTCGAGAAGGAACCAATGCCCAACATTGTCTAGAATGACGACAAGCGAGTTAAGTAGGGAACTATAGGTAGAGGGGAGTTATCTCACAGTCTTTGAAG
CONTIG02173_1-4990-2920	TTACTATTTCGTTCTGAAGCAGTAGTAGGCTACTAGCACATCTACTTCAAACAGTAGCACCGTGTATTTCAGACAGAAGCAATTAGTTAAGCAGGATTTGTAAGCGGGGCAAGCCAGAGG
CONTIG02179_296-5464-2000	GTTCTTGAAGTTCCCATATGACTCCTATTTCCGGAAGGGGGTGGTGGGAGATTGGGTGAACCATTTGACACCTGAGATGGCTAAATGTCTAGATGCGATATTCGAGGAGAAGTTCAAAGG
CONTIG02187_1-4649-3280	TCCTTCCAAACATCACTATCCAGAAAAGAAAACCATTGCCTGTGATGCTTCGAGCGAAGCAAAGCTGCTACGGTCTTGATAGCAAGAGGCAACCCCTTACACTTCTGGACAATACTCTTA
CONTIG02192_1-1721-1040	TATATGAGACGGCAAAATTTGCTCTCCCAACTACGCCCAATGGCACGGTATATCAAACACCGTCCCGATGGTGGTGACCCTCCCTCCCGTATATGTCGCACGTCGACAATGATCCCCTCG
CONTIG02192_1808-5729-680	AGTACACACAGTCTCAACTCAACGCCGTCCAGTCCAGGGTGATCAACGTGACAATGCCATCTGTAGCATTGCTCCTTGCCCGATCGTCTCACCTCCTCGCCTGAACCCCGTTCAGGGACC
CONTIG02194_1-1387-560	TTCAGACTAACTCATCAACCATATCTTCAGCTGGGTTCAGACTTCATAGATGATACAGTTCGGACTCAGTTCAGTTTAACTCTGCCTTCTTCAACAAGCAAAGTGCAGTAGATTTATGTG
CONTIG02194_1388-2011-120	GCTTGAAGCACATGAAAATGGCAATGTTCAAGAAATCAACCATGGTCCAAGCAATGGCAAGTTAGAAAATGGATCACACTCGAATGGTTCGCATCAGGTCCCCAACGGTGCTGAACCTAA
CONTIG02194_2012-2987-720	CGATTCCTCAAACAACAGATTCACATCATGTAGCGGTATCAGTCCCTGAAGAAGTGAATCTGGTTGCTCCTAGACCACAACAGAGGGATGACTGGGATATACTGAAAGCTATAGTGTATG
CONTIG02194_3355-5704-240	CTCATCACGAGGCTCCTGGAGCACTTTGGTGTCATCGAGCAAGGCGGGTCGGCTGCTCCTGCTCCTCCAGGGCTGTCGTTCGCTCATTCAGTGGGTGCACAAACATCTGCCTGGGCCTCA
CONTIG02195_1-484-160	GGGAAGTTAGGCTGCTACGAGGGGTTTTCTTGGTTGCTTCGGTCGTGGTGACCGAGGACACCATTGATCCTAATTGTGCATAATCTTTCCTTGTCGGGAATCGTTGTGCCTTAGCCCGGA
CONTIG02195_536-5720-3880	TTTACTAGGATTTGCTCAGTCAAGAAAATATATATCATGTATGCAGCACAGAATAACACAGAATAAGACGGATAATTATTTGAAAGTGCATTAACAGTTTTTTGTCCTTTCAATAATACG
CONTIG02196_190-2324-800	AGCTGAGAGAAGACCCCCTGCCACCCCTTTCTCGGTTATCAAACTTGACGCGTCTAGATCTCACCACAGCATACAGCGGAGTCACTGGTTGGTTCCCAAGCTAAAGGTTCTCTGCCTAAG
CONTIG02196_2402-2888-240	CAGGAAGCATTTTGAAGCGGTTACAAAGGTACTCCCTCCGTAAGCTAATATAAAAGCGTTTAGATCACTTGTAGTGATCTAAACGCTCCTATATTAGTTTACAGAGGGAGTAAAATAAAA
CONTIG02196_2969-5609-1880	CATGGAATAGCAGTACACATCTTTGGGTTCATGAAAGCTAAAAACTGCCGCAAGAATTGGGCCGGTCCATTAGCGCTCGCTTCAGGTCTCCCTTCCCTCCGGCATAAGACCACAGCTGGG
CONTIG02201_1703-5516-2760	TTGCTACTAATCGGATGCTGTCGTATTGGGACATGGGCTATGGGCTCTTGATTTTGTCTGGCTGCTGAACAGATGGCTGCCTCAGGCCCTCGGCGTTGCGGAACCGTGCAGGACGGAGTT
CONTIG02201_45-1702-1040	GAGTGTGGACGGCTTGTTGGTAGAGTCCGGCGCCATATGCCTAATGATACATGTGATCCCATTGGAGCAATTATCCGTTTTTATGCTGGGAACCCTTCTGATTCTAGCTGGTAATCTGAT
CONTIG02203_343-4904-2960	TAGATTACTTGAAATTGGAAGAAATTGCTCTATGGAATAACACTCTACGTGTGATGTGCTTATTAAACAGGTACATAAGTTCATTCAAGGGTTCGCCATAAATTTTCTATGGTTGTCTTA
CONTIG02203_4963-5701-200	ACGGAAGCGTGCGGATGATTAAGCCCAACTGAAGAAATCAAAAATGCACAATTGATTCACACGCAGGGGAGACATCATTGGACACACACAGGGCATCAAATTTTGAGTCAATGGATTCAT
CONTIG02214_1-402-120	GACATACATGAATAGGATCTTGAGCCTAGCATTAGACCACCTAAAACAGATTAACAGTAAAGGGTTCGTGATTTCTTACGGGTTTGCCTGCTCGATGCACCCTTGTGTAGCCTATGGCCA
CONTIG02214_1475-2946-1040	TGGCTTGTGAACAAACCGAAGAAGCAGAACTCAGTTCCATTATATGAAAATCCTGTCCTAAAATGTTCTGATTTACAACAGTGGATTCACAAGCTATCAGAAGAACAAATGCCTGTGAGG
CONTIG02214_3110-5703-2120	CTATGTGCACCCTAAAGTGGAGGGTGAGCTTGTATTATCTGTTGAAAATTATCCAGTTGGCTTCACTATTTCCAAAAATCAAGTTGAGGATGATGCTGTTCATTTCATGAGACGGAGTGG
CONTIG02232_1-646-400	GGGAGCAACACATAAGCAAAGAGGGAGCGATTGACATCAACTTCAACACTAATTCAATACCACACACTTCAGCCCAGCAGGGACACAACGCAAAAGCAAACCAAATCTACGAGTATGATA
CONTIG02234_1-5715-1200	CTCTTAGGGCATTTCAAACGCCGATCCTCACCGCATGCATACGTCCGAAACCAAAAGGCCCATCCAAAAGAAAGGCGAAGTCCGCGCTTTTGTAGTTGCCCGCCCTGTTTCCACGACAAA
CONTIG02239_1-576-320	AAACATAACTACTTCCTGAAGCAACGCTCCAAAATGGAAAAAAGAATGCAACAAATAAAGGGGACTCTGTTCTTACTTGCGGGCCACATAAACCTTTCCTGGGGATGTGTTGAATCTTTT
CONTIG02239_4552-5689-680	ATATATTTTTCTTGGGAGATGTAGAAGCTATCAGAGGTCAAGGAGATCTCAATCCCAAGAAAATAGCAAAGTGGACCAAGATCAGTCATGAGGAATTGGTGGCGAAGGCGAGCCTTAACA
CONTIG02239_627-4330-1360	CCTTCTTCGAGGCATAGTGCATGAATAGCTCGAAGAAGGCAGTATCATTAACCTCATTTATTGGCATTGCAGTATGTCGCACACCGGGACCTAGATCCGACAATGGAAATTTACTTCGAG
CONTIG02255_341-5624-3280	CTGACCGCGGCTTTAAACTTTGAGATGAAAGTGTAGCGTGTTCCATAGCTACTGTCAATTGTCACAATCCTTCAATTATTGTGTTCAGTATGCATTATATACTACTGTTGGTGCAAAACT
CONTIG02258_1539-2225-240	GTGACCAAGTTGAAGACAGCGCTAGGCAAGGCCCTTGTGGGCTTCTACCCCATGGCCGGCCGCCTCAGGGTGGACGCCAACGGCAGGTTAGAGATCGATTGCAACAGCAAGGGCATGATT
CONTIG02258_2226-3351-280	GCCGTGAGCGCCCATTTGTGGCAGTGCATGTGTCTAGCTCGACAGCTCCCACCAAACTCCACGACGCGCCTCGCGTTCGCCGCCAACATCCGGCGCGCCATGACGCCACCGTTCCCGGAC
CONTIG02258_3352-4133-520	ATTGTCCATTTATCCTTTGTTTTGATGTGCATGAGATCTTCGTCACTAATTCGTATCGATCGATCGTTTACTATCGTTGGTGCTTTATATATAAAGCAGGACGAAAGCTTGTTTTGAGAG
CONTIG02258_4476-5696-160	TTAGAGATCACTTGATCTATTACATGACAACGATGCTTGTGAAATGTGATCTTTTGCTGCTTATCTGCCTTGGCTAAATAATTGTCCATGCGCGTCTCCAATACACTCAAAGACACCACA
CONTIG02258_86-575-120	GGATCTTTGATATTTGTACCCTGTAGGGTGTTTGTACCCCGAGAAATAATCTGAAGCAGCTGCGCTATGCTTATCCAATTGAAGTCAAACCTTTTGGTAGCAGCTGCAGAGTAGAGTAGT
CONTIG02263_2443-3474-480	CCATATTGCGCTAGGCTGCGTCTACGCGAGAGAGGTGTGGCACACCATGTTGGCTCATGGTGGTCTTGCGCACCTTGTGCCCGCTGATGCACTTGTTGAGTGGTGGCCGAACTTTCGTGT
CONTIG02263_3529-5108-120	AATGATGATTTTCATAGTTTGAGAACCTCTTTGATACTCTTGAAATAGTTTAAGGACTTACTATAGACTTTATTTTTGTGACCGGTTTGTCCATTTGAGATGTGTTTGGAGCGCCGACTG
CONTIG02263_504-2392-920	CTTGAGATTCACGAAGTCACCACAGACGTCTTCATAGTTGACGGAAACATATTCTAGTGGATTGGTTTCACCGTATAAACCTAAACATCTCCGCTGGAACACTTTGGTGCGCTTGGGCGC
CONTIG02263_5109-5680-280	GGGCTCAGCTGGCGGAAGTACGGCCAGAAGGACATCCTCGGCGCACCGTACCCGCGGGCCTACTTCCGGTGCACGCACCGGCACTCGCAGGGCTGCCAGGCCACCAAGCAGGTGCAGCGC
CONTIG02274_117-1375-800	TGCAAACTCTTTTACACGAGACACTCCTAAACTCTACACTCTCAGAGTCTCGGTACTACGGTTGTTCATGTTGAAGACAAGATCTTGGCCATGAGAGAGACGCCTCTTAGTACCTGTAGT
CONTIG02274_117-1375-640	CGTTAGTTGATCGGTAGCTTCCTTTGCCACATCATCGACATCGTTCTACTCTCGCACAATTCCCTACTACTAACCAGTAACACCTCCTCAGCTCCATCCACTTCCTCAGTAACATGAGTG
CONTIG02274_1589-2930-200	AAATCCGGTTTAGGGAGAGCCATATACTATTTTTAGGAGACACGTTTTTGCCGTATCTCTAGAGATGCTCTATAGCTAGACTAGTGGTGAGTGCGCAGGGTAGGTATATATGCCCAGTGC
CONTIG02274_1589-2930-320	CAGTAGTACTATCAGCTAAAGCAGTGATGAGGCCATTAAGGGAAAGGTGGCTTTGGGTAGAATTAGTAACCTCTGAAATCACATCACTAGCTACCTAGTGCGTGTCCTTCATAGTCTTTT
CONTIG02274_3189-5574-680	ATTTTTCTTAATTAGTGGATGAGTATTATTAAAAATCGGGAGATGAATCTAAAGTGGCCGTCGATATCGCAGGTGGGGCTCGGAAACAAGAATGGGGAAAGAAGGCGACATTTTAATTTT
CONTIG02280_1-3860-120	TGTTGAGGCCTCCTTTGGTTTTTGGTTTGTAGGAAATCTTATAGGATTTCTATAGGATAAGATTTGCATAGGATTTTTTTTTTGAAGCCCTTTGATTCGTAGGAATGGATTCCTATTCAT
CONTIG02280_4060-5677-520	CCGCCATCCCAAAACAAAAATGGTGTTTTACGAACCAACCAACATGTGGTTGGATGGTTAGAGAGACAGTGGTATTCCTAGCCCACCAAGGTCAAGTCCTAATGTTGACGAGGGGCCTAT
CONTIG02282_1-493-240	TTACCTGAACCGAACTCGCTTGAGATCTCTGGCCCCTCCAGGCAAGGCAGTGAGAGTGATATAGACACCTGGTTCGTCTTGCTCTACCCATTCGGCCTCGTGTTGGGATTCTGCATCGGG
CONTIG02282_637-5683-1880	GGCTCCACCAAAGCAGCCACACATGTCGGCACAAGTCTTGATTCCTTATCACCATGTCCTAAACGGCCTTTATCGCCATCGCCCCATGTAAATATCTTGCCAGATGAACAATTGCTAGAG
CONTIG02282_637-5683-1760	ATACCGTCTGCTTGTGGATTTCCAAGTTGACCATATACAGCACTCCCCATTGTGTACACATTTCCTGATGTTGTAAGAGCCACTGTCAAGGAATGACCGCAAGCAACCTGACAAAAATTG
CONTIG02289_1-884-280	TCTTTTCTTCTTTCTGACAATACATATTAATGGTGCCCGATCGCTTTGAGACACTTTGTTGTGGTGTTCTTCCAAATTCCAGCACCACGACTCGGGTCCCGGAGCACCAGATGGTACAAA
CONTIG02289_2265-2929-400	TGACATAGATTTGTGGCCATTATGGTTAGTCCCTGTGTGGTTCATTGGCTTAAGGATTAGTTGGTGAATCACATGCCTAATTAGTTGTAGGGATTGGTACACCAGGTCAAAATATGATGC
CONTIG02289_2930-3551-360	CATTTCAGCTATTTCTGCATGTAGAAGATTCATGTGCCTCCATTTACCACATGTTCCTTGCTGCCCTATCATCTTCATCTTGTTATTTGGCTGCTGCTAAGCTGATTGTGGTGATTTACT
CONTIG02289_4912-5478-280	ACATCCACCTTTTGTTCATATCAATCGATCCAGTATCTTTGTCCTTTTGGCGTTGCTCTGAGCAAGATATGTATAGCCTTTAGATTCCCATTCGTGTATGATACTGCATGTACACTTTAA
CONTIG02303_1-2543-2040	CATTTCTTCCGATTACCTTCAGAGAATGGCAACAAACCATTCCAGAATGCTCAAACGTGCCGCACTCGCAATCAAAGAAGCTCGCCTCGTCATCCACATTGACAATAAAAACAACTTTGC
CONTIG02303_2606-3129-200	ACCCATTGACTCCTTTGCTTTTTCCAGTACATGCCATTTACACCATCTATGAGTTGTATTTGGCAATTCCGCCTTGATAACCAACTCCATAGAGCGTGCCTGGTCTATAAATTGACAAAC
CONTIG02303_3201-5667-720	CAATCTCTGGGTTAACAACATTTCCATTCTTCTTTGTTATGAATGCTCTCATCGAAATCTCCAGAGCACTCTTTCTGTTTGGGTTTGCCTCCCGCTGTGCAGGTGCTTTGCCAATCCTCA
CONTIG02314_1-3139-1640	TATAGATTATGGTTTTGCCACTGGTCCTAGCTGGTTGTGCAGTGACATTAGCATAAAAAGGCTGGAGTCTCTACATCTGAATGGTATATATTGGGGCACTCTTCCACCTTTTGAGCAGTT
CONTIG02314_1-3139-1520	AATTGAAGGATAAAAGAAATCTGAAAGAATTGGAATTAGTTTGGGGTGCAGGGCAAAAGATTACAGATGGTGATATTCTCGAGGGTCTTCAACCACCCCCTAATCTTAGAAGCTTGGCAT
CONTIG02314_3230-4336-360	CTGCTCCTCAGTTCATCCCCTCATTCAGAGTATATGAAAGCCACATGAGTGCTTGATTTAATTTGCATTGCACACATTTAGTACATTCCCATGCTTTCTTCGTTTGCACATGCAACTATT
CONTIG02314_4756-5663-120	GACTCTTGTCCTGGGTGAAGTTTCTCATGGTCATGTAGCTATTTGTTACCAGAATACTTCCCATTTCTAGGATGGGTAGGCTCTTCGTTAACTACGACTGATTAGTGAGTACTTGTTGAT
CONTIG02315_1-5294-3840	CAAAATTCTAGACTCTTCCCGCAGGTTTCTTACTTGTTGCTTCCAACCTCACTAGCACAAAACTCAGATCTGATTATCGTCATAGGCTGTTGTCTCTGTGCTCTGATGTGGGGCTAGCCG
CONTIG02318_1-1872-440	GAGCCACAGCCATCTGGTGCGTGCAAAAGTATGCTAGCAATGCACTAAAGAACCTAAAAAAATTAGACCAACGAAACATCAAATGAAAGTTAATACGGTAAATTATACTAATAATAAATT
CONTIG02318_2048-5658-1560	TGTCATGGTGTTTTTTTAATGAACAAAGTTACTCTAATTCTTTCTTTGGCGGTGCCATTGAGGTATAGACGTTTTTGTCCTCATTTTCTGATATGATGAGTTTATGTTATGGAGGTATAG
CONTIG02320_1-4611-2960	CCTAATGATAGGCTCGTATTCATAGTCCATGGGTTCAGCAGTTTCCTGGTACATACTTGCATGCGTCGATCTATCATCCCCTCCACCTTGTCAGGTGTTGACTCAAATCTAGTGCCACCA
CONTIG02320_4664-5646-680	CTGAATACATCATATTTTGGCGAGATTTGATGGTTGTTGATGTGTTCTGGTGGTATGTATCCGCTGCATGGTATCAAATACAATTACTTTTGTAAGGAATTATATAGAAGTTGATTACTT
CONTIG02320_4664-5646-560	AAGTGGTCACGATTCAGAAATTATTTTCTTACAGACTCAATGAATTTGAGTGAAGTAGTATCTCCAGGATCATTGTAGCCTTTGCGTCCTGCCATTATTTGTATAATTATAACACCCAAA
CONTIG02321_2975-5663-2440	TGTCAGCAATCTAAGAACCAATGATCCTTTTGAAACTAGACTTTGAGAAGGCATTTGACATGATTGAACATGAGACAATTCTGGACATCTTAAAAGCTAGAGGATTTGGACAAAAGTGGA
CONTIG02322_1-3421-760	TTGCAGGCCGCAACCATTGTTGCGTGGGATGGTGAGACTTGGCCGTGGCAGAATCTTCGGGAAACCAGCACCGTGAAGCCCAGGTGCGAGTGCTCACCGTCTTCATCACCTGGGCGGCAC
CONTIG02322_1-3421-640	CAATTCTTCCGGACGCCACCCGAGCACGGCCGTGTGCGCAAGACGGGCTTTGTGGAGGTCCGCTCGTTCTGGAACATTTACCGGAGCTTCGACAGGCTGTGGGTCATGCTGGTGCTCTAC
CONTIG02322_3786-5672-1000	ATAAGGTATCGGCTTGTCCAAGCTGTAATTGTTGGTGCCACTGTGACTGGTATTGTCCTGTTGATAGAATTCACAAATTTCCAGTTCATTGATGCCTTTACTAGTCTCTTGGCTTTTCTG
CONTIG02322_3786-5672-360	TTTCTACACCTTCTCCATGGGAACCAAGACACATTATTATGGGCGGACAATCCTTCATGGAGGTGCAAAGTATCGAGCTACTGGCCGTGGATTTGTTGTGGAGCACAAGAAATTCGCCGA
CONTIG02325_1-2184-1760	CACAAGCGTAAGTGCCATGGCTGCTAAAACTTGGAATGCTGAAGAAAAATCAGAGGCACACAGTCTATTGTAGGAGGAGCTCTCCACCAACCAACCCTGCCGTTGGAGGTGGTGGATAGG
CONTIG02325_1-2184-1560	CCATCACAGAGGCGGCCAGTGGGGCGGCCAAAGAAGGTCATGCCGTAGGGTGGGTTGCCATTATACTCGGGTATCGCCGGATCAGCCATGATCAGGAAATTGCCAGTGTCAAAGTAGGAA
CONTIG02334_4313-5348-680	ACCTCAAGACTGTGTCGACCAACTAGGGCCGCCGCCCCAAGTACCAAACTCCCGCGCCAACACTGGAGACGCCACAACGAGCAGATCGCGGCCAGATCCGTCGCACCACTTGACCTGCTA
CONTIG02334_542-4260-3080	TATATGGCGTGCAACTGATCTCTTCTTCGGGTCCAAGTCCATGCACTCTATCGCTATCTTATAGCATACTCTTACTTGTTCCAATTGCATGTCCCCCTCTGATGCCTCCAACCGAATCAT
CONTIG02341_1022-3078-160	CTTTTTGGCCTTGCAGTGTTTCCAGTTTGCGTTGAGTTCAAGACGTGAGTGGTGTCTGGGATGTTTGTGTAGACAAAGTCTAATGGATCAACATCGCTAGGTATAGTAGACGACACGCTC
CONTIG02341_3363-5653-1000	CTATAATTAAGGTTGTTTCAATACATATATTTCCAGCTATATACATAATGAAAATGCAGACAGTTTCTTATTAATTATTTGTGTCTAATAAGGAATGTCGTATGCATTCGGTTTCTTATA
CONTIG02343_549-5038-600	CAATTTGTCCAGGAATTGAAACCAGTCCTGTCATATCCGACACACTTTTTTAATTTAAAAAATTATTTGATCATAATGCGTTTTTTTGACCCGTGACAACGTACGGGCATTCAGCTAGTA
CONTIG02349_924-2210-960	GAGGAGCAAGTGGTCAGCCCAAATTTCCGCGTGGGCACCATCCAATCTCAGAGCATCTCCAAAGAGGCGCTATATAAGCCGCGCGCTGGAAAAGATGCCTATATAGCGCACGAGACCAAA
CONTIG02359_1-5657-2880	TGCCATCTTCTTTGCCATTAACAAGATGGTGCTACTCCACTTCCTGCGGTCTTGAGCTGACATGCTCCTGGTGGAGCTAAACAAGTTGTACTGCCCCATTGAGTTTGACCACCATGACTT
CONTIG02369_1864-4043-1840	TCCATCTCGCTTCTCGGCGTGCACTGTGAGGTGAGACAACAGGCCTCTAAAACTCCGCCTCTTGTGATCCGGCCGCATGTGAGAGGCGCGATCAGGTTTTTGGGGGGTGTCCTTGCGCGA
CONTIG02369_5012-5658-400	AGAATTCCACCGATCGATCTATCCATGGAATGGAGCCGGCCGGCGCACGCGTACCGGCGTACGTCCTCACATGTCGCATGTGCGCCGGTCTCTAGCTTGGTACTGAGAGCGAACCCACCC
CONTIG02372_1-924-560	AACTATATCTAATTAGATCGTACCCGTTAGATCTAACTAATCACACCTAAAATAGATGACATCCATTATATTTACATATTTCATAATTGCATCAAACGGGTACGATTTAAACATTTAGTT
CONTIG02372_5079-5664-200	TGATGCTTAATTTGATTCCAAAGTCATGATAAAAAATACTGGAAATGCGCTGCTAACATATAGCATCATACGAGTGACGGGTCACACAGGTTAAGCTTGGCATTGCTGTTGGTTTTGTCT
CONTIG02372_977-3368-1080	CCTCCTAAACCCTAACTTTCCCGTACTGCAACACTGGGGAGAGGAGAGAGGGTGCTGCGATAGGTGATGGATCCAGCTGAGATTCCACACCGGGGTAACGTCCAGTTTCTTTCTTCATAA
CONTIG02373_1-5644-2960	TACCGCCCATGGTGACGTCCACGGGTATGAGCCCCATTCCCGTCGATGCTGCAACAATGCACTTCCGTGCCATTCCTTTGGTGAAAGAATCAGCTAGATTTCTCTCAGACTGGATGTATT
CONTIG02374_1-2230-760	AAGGAATAATAACTTGGAAACGCTCTCTGCTTAGGAGGTCCCAGTGAACGCCCCCATAGCCCTTGGTTCCAGATCACGCAGATGGCAAGAAAATTAAAAGATCACGGAATTTTTTTTTGC
CONTIG02374_2282-3324-240	GATTCTGGCAGCCAAATATAGAACATGTCGTTGTTGTTGTAGGGGGAAGCACAGTTTGAAAACTTTGCTGTAAGATTGCTGTTTACTTCCTGCTCTGATTCGAGTTAAACTGGGTCGTGA
CONTIG02374_3691-4949-440	CGGATATAATCCGTCACCGACCTGTACAAAGTTGTCATGCAAGGGCATACGTGACGGATTTCGAATCCGTCACGTATATCACGTCATAATTTGACCACTGCATGCTCCATGACGGATCAT
CONTIG02374_5010-5655-120	TGCTACGAAATATAAAGTATGTGAAACTCAGAGAAAGTATAAAAAGTCAAGGGGAGAACTTCTGTACCCAGTATAAGAATAAATAACATAAGTAATACTTTTATTCCGGTAACAAAGGCA
CONTIG02379_1-811-280	TAGTATACATATGTGGAGAGTGGTGGTCCAGGCATGGTCGACACACGCTCACTCTCGCTCAGGCCTTTGGAGGTGTGGTTCCTATGGCTGACGAAATTGTTGTGGCCGGAGTGTTGTTGC
CONTIG02379_989-5641-4320	CCTCGCTCTTCTCCCCCGCTGTGGAGACCATGGATGCATGTCAATTTAATAGGTGATAGATCTTATAATTTATCAATTCTCTATAATTTTAGCATCCGTGGCTGAGTGATCATCAAACAC
CONTIG02385_1243-1772-160	ATGTTCTGTTGTCTATTCCAGGTCAGGTTACAATATTACATCAGCTCCTTCCTTCAGAGTTCAGACCAAGGGTCTTACAAGAAGGTGGATGATGAGCCGGTGCTACATTGCTAATGCCCT
CONTIG02385_1827-3214-600	AGGCACCAACATCGGTAGTCGGGCTGGGACATCGCCAGGAGCTCCTCCGGCGACATGCGCTCCAGCTCTCGCTGCCTCCACGCCGGGAACGCCTTGGCCGTGGACTCATCATCGCCGTCC
CONTIG02385_3443-4849-360	CGACAGTGAGTCACCTAAGCTAGCAAGCAAGTGCAGAGACGCAGCAAACGGTAGTCGTTCTGCTTGGTTGGTTGGATTGTAAGAAACCGACGGCTATTTAAGTACACATCGATTCCTGAC
CONTIG02390_1-1002-600	GGTAGTATAGATTGTATGCCTGGAAGTGGAAGAACTGTCTATTTGCTTGGCAGGGGCGGTACAAGGGGCATGTGAAAGGTGCCACTATTATACTTAAAGTCGTGACTTCACAAGATCTGT
CONTIG02390_1298-5634-2120	TTGGAGCTGCGGCGGATGATATCCGTGCAATCTCAGCAACTTCAGCTCTCAAGGCCCGAACGCGTGCATAAATTTGCTTCTGGAGGTCCAGGAGGGGCTGACGGATCTTTTCTTTCCACC
CONTIG02394_1107-2265-360	AAGTTCACTTCCTTAAATGGAGGGTTAATTAAAGTGGTCCCATGTTACTTAAGTTCATATTTGATATCTTATGGTATGTTGCTTCAACAATTGTGCCGTTTGCTTAATTGGCAGATCCAA
CONTIG02394_2266-2836-120	GAACACAATAGGCAAGAACTCTTTTAGTTCTTTGCATCAACGTGTATGTACCATGTATTTGATTTTGTCTTGCTACACACATGACTTGATCATGTGAATGATCAACACCAATCACATTAT
CONTIG02394_2837-4129-720	ATTTTAGCACGTGACAGGGGATCAAAATGTGATTTATTGTTTGTGTGCTGCCTAATTATTTTGCAGGTACAGATCTTGGTGTTGATTCTACCTCACCTTTCCAGCCGGTAGTGGTTCGGT
CONTIG02394_391-1106-240	TGGTCGATGTAATCTGATCTGAAACGTCACTACCTGAGTAATTTATTTGCTTGCCACTGAAGATAAATAATTGAACAGATATATTATTTGCTATTCATACTAGCTCAAATATTTGTGATG
CONTIG02394_4186-4739-120	TATGTCTTGAGTTGGATCAACACGTCACATTTGATTTAGTGATTTGTCATGAGTGCTCTTGTGTGAGATTTAGTGATTTTGGAAGAGCATTGATTCAGAATTAACAAACTTAGTTCTTCG
CONTIG02394_5035-5651-360	CGATTTTAGAACCCGAGGAACCCCTATTAGTTACTATCTGCGGCAACCTTATGACCTATGAGTGTATGATTTTACTTTATTGTCTGACAACATATTTACATACTTATATATGCATATAGT
CONTIG02395_1-994-560	CACCCGCACCTCCTAGATCATCCCCACACCGTCCCCGAAACAGGATCCGACTCCTACTCACCTTCTCAGCCGGATCTGGCCGGAGATCGCCGTCGCCGCGCCCGGCGGCGCGCAGCAGCG
CONTIG02395_1148-5563-3920	TAAGCTTATTTGTGTGTGAGTTGGTATATCGTTTCCATCCTTCTAGATTTGTTGTAAGAGTATGGAGTTTAATACGATGAATGATGTGCTCACCGGACATGCACACGTTTTTTCTATATA
CONTIG02398_1-517-240	AAAGGATTCTGGACCATTGGATTTGGGATGAATGGTAAGGCTCTAGGTGGAGGAATCTGTACTCACGGTTACATAATTCTATGCAAAAACATCCCTCTGGTCCTCATGTTTTCTCTTCGG
CONTIG02398_3160-4088-280	ATAGGGCGCAGCTTACCCTGGGCCGGCCCATTTAACTGGTTTCGCTTCGCGATATTAAAAAACCGTGAAAAATGGTCGGAACAGGGATCGAACTAACGACCTCCTGTAGAGGTACACGCC
CONTIG02398_4488-5383-160	CTCAAATTTTTCTCGTCTTCAGATAATTTGTTTGCGTAATCGTACGTTCAAAATGTTGTTCACTACAGCAACTAATTCTGGTTCAAAATTTGTTTGCGTAATCGTACGTTCAAAAACGTG
CONTIG02398_518-2765-400	ATGCACAGAATAGTTTACTGCTTGTACTACACAACATAGTTCCATTTAATCTATTGTGCCATGTATATGCTACTCCCCCCGATCCAAAAATAAGTGTCGTGGTTTATTTTGGATCGGAGT
CONTIG02400_1-583-120	CTTAGGTTCCAGAAGAATCAAACAATTGATAAAGTTGCTCAGTGAGAACTTGAAAAAGAAAGGAACATTGGAGAAAAGTTTTGCTCAGGATTTTGTTGATTGTAAAATTTCTTGATGACT
CONTIG02400_2160-5640-2160	CGGTCCCGTTGTCCACGCATCATCATCTCACGGTCTCCAACAACGACAATGTCATGGCTTTGGCCGATCTCAACTTCGACGTCGATCAGGATTTCGCATCGGTGGTTTGGAAGAAGTGGG
CONTIG02416_1-5451-3000	ATAGCTTGTACCATGGAATCAGCATAACGTGTGATAGCTGTTCCAACAACCCCTGGTTCAACTATACGAACTGTCTGTCTTGTATCCACAATTGTTATCTCGGGCGGTGGAGATGCGGGT
CONTIG02417_1-1832-1240	TGATGAAATTGTGGCAACCAATTTGGGCTCCACAAAAGGTGTGGCAAGCTACACTTTGGCCGTGTATTGTATTGATCCAAAACACGCCCCTAGTACATATACTACTATCTAAAAACTACT
CONTIG02417_2374-4374-680	ATACAAAGTTGTACGTAACCATGGTACCAAACCATTTGTTGATCCTCTATTGTTCTATAAGAGCTATAAGAAGATATGTCTATGAACCATGTCTACATCCATACATGCCACTTTGAATCA
CONTIG02417_4433-4986-120	GACTTCTCTACAGTTCGCAAGCGTACAATCTTAATGATCTGTCAACACTTCACCGTCCTGAACTAATCGCTGCTAGAGAATTAGAGAGGAGATTAGAGACACACGGGGCTTCTAATTATG
CONTIG02417_5039-5460-160	TAGAAGATCACGATTACCTTAAGCTTGTGACCATGTAGGTTCGGTAAATCATAAACGTGAACGAACCCCTTCGTTCAATGACCGATAGCGGAACCGTGACGTCCATATCGATCCCTATGA
CONTIG02422_3954-5627-240	CCATGCGTGACTACATCAACTAACTCATCCATGCACTAACTAACTAACCGAGTCACCTGACTAGTTAGTATTGTACTGGACGTCACCTAACGTGGTTTACTCCAACATTTATTAACTCAA
CONTIG02423_3474-3910-120	GTCCCTTGTTTACCGTCAACCAGCTTTATCGCCACGCGTTCGATCCAATCCTGAATTCCATCTGTGATATGTGGCCCAACCTGTTAACACCCAGTAACCTTTGTCATACAAGTGTTTCGC
CONTIG02423_43-1239-880	GTGGAGTGTGAGCTTGTGCACCAGCTGCGGTCGTCGTCGCCCACCCAAATGGGTCGCCATCCGCTGGACCACCGATGAGCTGCCTATGACGCTAGGCTGTCGTCAAGTCGCGAAAGAGGG
CONTIG02423_4366-5006-160	GGGTTCCTTTTACCCTGGATCGCGATTGGCGAGCACGCGACCCAGACTTCGCGTACCAAGATTTAAAGAAAACTCACGTTAATCTTGCGACCCCACGGCTACGAACCCCACCTGTCATTC
CONTIG02427_1-762-160	CGACGCTTGGGTTCCATCGAGATTCATGCACAAGACTGACTCGTGTTATACCTTTTCAGTCTCAGTAGTTCTAATTACTACCCATTACAGATATCGTCCGATTAACAGATTTAACTGCTA
CONTIG02427_2322-5051-2360	GGTCTTGATTGAACAATCTGTCCTGAAAATTGGACCATACCTGAAATTTGAACCATTGGACGATTTAATTGTACCTAGCGCATGGACTTCCGATAGATTTTTCCCCCCTACACAGAGGAA
CONTIG02427_5106-5614-120	TGTATGTGGGACATTTTGCTGTTGCAGAGGGTGGATGTAATTAGTATCTTCGGGATATTAATATATTATCTTTGTTGAAATCATACAAGTCACACAAAGACGGGAAGTGATGTTCAACTA
CONTIG02427_842-2175-680	ATACATAGAGACATTGTACACATTGCAGCAATCCACCACAAATTAAGCTCTTGGGAGAAGTTGGATGTGAAAACCACCGGGAAATTGCAGTCCCGGAGAAAGCGACATGGTTCCTCCCTT
CONTIG02430_1-1034-520	TTGTGGCTGATTTAGTACTACTTGAATTTAATGTAGGTTAAACGAGATAACAATTAGATTTTGGGACATTTTAGATTTTGCCACTAAGCATTTCACGGCTCCGGGCTCGACAAACTAGAG
CONTIG02430_1035-1599-160	AACTAACAGCATTGAAACTTTTTAATTGGTCATTAGAGCTTCTGTTGAAAATAAACTTTTGGCAAACTTCAGACTATGAATTTGACCTCTACCATTCTGTTGAAGTGCAAGTTTTTACAA
CONTIG02430_1600-2330-400	CTGTGGAAATTGGCAAATATGCAATAGCAGTGCAGCACAGCTCAGTTCCCCAATTTTCAGTGCCTCCCATTTCTGTCATAACTGTTACTCTGTGTTGCAAGCTGAAACTAAGAATTTCAA
CONTIG02430_2331-3708-1120	AATACGGCGGCGGCGAGGCCGATGGTGCGCTTGCGGCCGAGGGCGTCGGCGGTCCGGCCCCCGGCGAGGCTGCCGAGGAGGGAGACGAAGCTGAGGCAGCCGACGAGCACCTCCTGCTGC
CONTIG02436_3428-5099-1200	AACATCGATACCATTATTAGATGGCATGATCATTTACACCTCTTGGATTGAGATGAACATTATCTTACACTTTGACAGAGCAAAAATAGGTAACTACAGAAACTAATCTGGCCTGTTAAG
CONTIG02436_5151-5556-160	GGAGGAGCGCTCCGGTGGCAACGACAGCGGGGCCCGGTCGGATCCGGCCGGGGGTGGATCCATTTGCAGCGGATTGGCGTGGGGGCGGCCGGATCCGGCGAGATTGAGGGTCGGCGGCAC
CONTIG02436_635-3182-2080	ATACAGAATTACAGCGTGCAAATGTCGCATTGAATATGCATAATTACAATTTTACAGGGCCAGAAAAATGACACTGTAGTTCACTAATGTGGTTAGAGGTTTGTGCATCCAACCATCCAA
CONTIG02439_1086-2970-240	GAAAAAATGTTTAGCCCATTAAAAATATGTTATTTAGCTCGAAACTAGCTTGAGATGGACTCAAGATCGTTACAAGCTAAGAATTAGCCACTTTCTACATTTTGACCTAGAGCTTCACTC
CONTIG02440_282-4912-280	TTTTCATCCAGCCATGGGTCGTGCCACACCCTAGCCGGATTACCACTATTGATCTGGACGGCCCTCCCAGCCATATATGTCTCTTTGACTTTCATTATTGCTTTCCGGCAGGGGGAATCT
CONTIG02440_5113-5626-200	ACCAGCAGCAGACCGATGAGCTCGGACGGCTGATGAGGAGGCGAACTCGTGGGAAAGAAGGTAGCGCGGCGGCGTTGTTGGACAATGAGGTGCTTCTGAATTTCCTCAATCTTATATTTG
CONTIG02450_1-2554-1160	CTTGAGTTGGTTTGTTCGGTGGTATGGGGTGATAGTGGTGTTTGTCACATTCAAGGGACGAGAGATCCCAAAGTCTGCCAGTTTGCAAACAAAGTTGGCATCGAGAAGGACATTGTCAGG
CONTIG02450_2769-4253-880	GGTCTGAATCAGTGCTTGTGTAGTTGCTTTGCGGTGACTCTACTTTTATCAAACGCTGAGTGGCCTCCTAAAAATGATGAACCATTGTTTTGTCAGCTGGAAATAACTTTGGGTAGTCAG
CONTIG02453_1-4290-1400	GGCTCTCGAATAAATTCAAAGACTAATGTCTTTGTGCCACTCAGGCAAACTGGAGGAAACAATGACAGACGGTTTTCGAGTCCTGGGAACACGACGCTCTTCAAGTAGTACTCTCAGGAA
CONTIG02455_822-5608-1280	TGTGTGACATGTCGGTATGGCTGTCAACTCTGTAGACTGGGACAAATTACTGTCATAATAAAAACAAGTTCCTACTGCCACCATGTACATGGTAGACTCACTTGTCGTGGAGGCCTCATT
CONTIG02458_1304-3274-1640	TTAGTTGTTCTGAACTTTTTGTGTTGTAGACTAGAAGTCAAGGTTCTGGTCGATTGATTTATATGTCTCTGAAATACTTGTACTTCAAAATGCCGACCACTTTATATAGGTATTATGTCT
CONTIG02458_139-910-520	CAGGACGCCGACCAGCCGCACAACTGCTTCCCTCATCTGCCTCTTCATCGTCAGGGAGGTCGCCCTCCAGCAGAGGAGGAGGCGGCGAGGTACATTGGCCCATCTTTGATCATGTGCCGA
CONTIG02458_3592-4465-480	AATTAAAAAGTGACTCTTCTGCCTTGCAACCCCCAACTTGGTGACATGTGTATATTGTAAAAAGCAATGTGTTCGTGCGTATCTATTTTGAAGCCTTTCACTTGCTGACACGAGTGACAT
CONTIG02458_5141-5578-160	AAATTCCTACTGTTTTGGCACTCCAAATAGATAAAGGAAGTCTACCTGCTATTCTAAGATTCAGATATCAGGCACACACATAATGTATCATCCCTTATGACTCTGAAGCAATTCGGGTGT
CONTIG02458_911-1303-120	GGGATCTTCCTATTGCAGGTAGTTCTGAAAACACTATTGTCAAATATAGTGGAAATTTTTGTGAATAGAGCTGAGAAACATTGGAATAGTTAGGTGGCCAAGGAGCCAAGCATGTTTCTT
CONTIG02461_2387-5614-2640	GGCTCAATCCCAGCGTCCCTTAGTAATCTTACCAAACTCACTAAACTACAACTCGCAAACGGCGGTCTAACAGGGGAGATTCCACCAGAATTAGGTCTTATACATGAACTATCTTATCTT
CONTIG02462_1-3240-1520	CAAAGTTAAACTAAATACATGAAAATAAATCAAATTCACCGAGATCAATGGCTATAGGTTCTGATGACAAAAACACCTTTGAAAAATAGAGTGAAATAAATAGGTAGGAATACACACCTA
CONTIG02462_3321-5520-1240	GGTGAGAAGCTAAATGGTGATCTCGACGCATTAGTCAAAGGTCGTTCTTGGATTATATCTCATGGAAGTGCAACTGCCATACCACAATGGGGGAAAATATGGCTCTCGGTAAATTAAATA
CONTIG02463_2849-5608-680	CATGTGAGGGAGATAGATGGAAGAAGCGGGCGGTCACAAGATGCTTCTGGCAGTAAGAATACGGTTGAGAGATGAGCGGGACAACATGCAAATGCGCGATTTCCTTCGCCTGGTACTCTG
CONTIG02463_570-2786-1440	GGGCACGCCCAGCAGGAACCAGCTGAACTGCTCCGACGCCTCCTCCATGAACTCCTCGTAGGAGAAGAACCACGACGCCCCCAGCAGCAGCGTCACCATCATCAGGATCAGGATCACCGG
CONTIG02463_570-2786-1240	TTCCACATGTCCTGGAAGGTGGAGTGGAAACTGGCGAGGACGAGGAGGAGGACGACGACCATGGCGACGCCCCAGGGGGAGCTGCCCTCGGAGGGCGCGGCCGGGTAGCCCCGCCAGCGG
CONTIG02464_1-5613-3240	GCTTGATGGGCTGTCTCCTGTGCGTATGCGATTTGGTTAAATGCACCTACGAAGTTGACGAGATCATGATCGTCCTGCACGTTGAAGATTTTCAGACCAGAAGCATTGTGTCCGGAGACA
CONTIG02465_1-1552-480	GTGCAATGTGAAGAGAATGCATATACTAGTGTAACTGTTTAACATGTTGTAGACTCACGGGAGAACACCGACAAGATTTCCACCTAATCCAGAATACAGGCCTTTCCATTGAATTTGACT
CONTIG02465_1612-5615-2160	ATTGTTGATACTATTGACGTGATACTCCATGTTACAACCTTTGCAGCTTCGGGGGAAACCCTAGATCCGTGCGACATGCGATGATGACGCTATGGCGTTGTCTTCCCCTTTGGGGCGTCG
CONTIG02469_1-1418-920	GAATTCTAGGGTCCCACTGTTCTTCAAGAATTTTAGATGAACAAAGAGGACGGAACTTATTGACATCAACAAGAGCAACATTGTAATGTAAATTACAATGTTGTAATATCCCTTCTTTGC
CONTIG02469_1470-5599-3120	GACGAAAACTCATACCTAGGAGAACAGTGCCCAATGTTGCGGACGGTGGTGGAGACAGCAGGCACACGACGAGGCAGAGGGGAACAGCGATGGCGGCGACGAGATGCGGAGAAGACGGTT
CONTIG02471_2896-5594-360	GTGTTCTAGTTGGGGATTCCCTTTACTGGTTGCTTTCTGATAGTATGGCTTGCCAGGGGCGATTGCAACTTCTCGGTTATGTGGGCGGAGGGTGGTGGCGTTGGTTTCATTTATCTGTCA
CONTIG02473_1-2795-2520	TTCACGCTTGTGTTCTTTAAACTGTGGAAGGGAATACTCTTAGAAGTCCACTTCCTGCTTCTTGCCTATATTGATCTCGAATATTTCAAGAGATGCATCTTTGTCTTGACATGTTGCTGC
CONTIG02473_1-2795-2240	CGTATTATTTTGGATGTGAATGTAACTTCTTTGATGTTGAACTTCTTGTGGTGAATAACATTTGAACTTCCATCATCATTGTCCACTAGTCTCCTGTCCGCTGACCTCACGGTAAAGCCT
CONTIG02473_3332-4345-680	GGGAAATTGCAATGCCATCCATACCCATATGAGTATGCAGATCCTTCTAGACAGTGTGCTCATTGTGCTTTCTTCATGGGCTTATCAAGGAAAGAAGGTGTGAAAATACAAGAAGGTCAG
CONTIG02473_3332-4345-560	GTTTAGTACTAAAGGCTTTGTTGTTGTTGTGGTGGTTGTGTTCTTACTATTTATGTCTGATGATTGACTCTTTAGCCTTTGGTTTTTGGTTGACACTTGCAGATTGAACGGGACACCTAT
CONTIG02473_4346-5593-120	GGTCGGGCAACATTAGTGATGAGCCCAGAAGTGACAGCCAACAGAAAGTTACTTCTAATGCAAGCGGTGGGAGTCAGGATTCACCTGGCAGTGGCAATCGAGATAAACAAAGTGTTCAAG
CONTIG02473_4346-5593-240	TTCATCACATGCATCTGAGAAAAGCTTGGATTCAGTCGCATCAGGCTCCAAGTGTGTGAAAATGGAAGCGGTTTGTTCTGATGACGTAACTAGCAAGCATGTCGATTGTATTTCACCTGT
CONTIG02474_585-5606-1440	GTGGAATTTTGCCAGAGATATTATTCTAGAGGCCTGGAGATAGCGCATCCGACTAAGTTGAAAACCAAAGCTAAGTGGTATGGATGAGAACCGGTTGTTTGAGAAATCAAGCGACGATGC
CONTIG02485_3502-4143-320	GTCCTCGTCGTCCCGCAAGCCGGGCAAGCGCTTCGAGATCAAGAAGTGGAACGCCGTCGCGCTCTGGGCTGGGGTAAGCGCCGATCCGATCCGATCCATCCCTAACCTAACCTAGATAGC
CONTIG02485_4209-5594-440	GCATGTTACACCACCTACACCAACTCTATATGGGATAAGTAGTAAAACCTGTCACTCTACTTTAGATAGATTGAAGCTGTGCATCTCATCTTGTTGCAGATCGGACATGATGCTAATAAA
CONTIG02486_175-560-120	ACCTGTTCATCAGCTGTCCGCGGGCCTCTCGGATTTGGGACCAAATCGGCCTAACTGCTACGCCGACGATTCAAGAGCTTTGGCTCCTCCATATGCCGCCGCAGCTGGACTCTAGATTCT
CONTIG02486_4006-4610-120	TCGTCGCAGGATAGCTTGCCAAACTTTGATGGGTGTGAGGCCAACAGGTGCAGCATATTCTGGAGTCCTTTCATCTCAGTCGGGACTTTCACCATATTTGGAAGTGAGAAGGTGAATGGG
CONTIG02486_4663-5600-680	GCTGCTAGCCTATTGAGCCAACCCACGCATGGAGGGCGTATGAGCGCCGGTTTGTTAACTGGCACAAAGGGTAGAGAGTGCACATGGGGTTTACAGAGGGTTTTTACCCAGGTTCGGGTG
CONTIG02486_795-3735-200	GATGGCAGCAGGAACAATCTGGGCCGCCACGTTGCCCTGCTGGACACCAACTCCCTGGCCGGCTGGATGCATTCCGGCTTGCCGTCGAGCGATGGCGATCTGGTAAGGAGTCATCCTTCT
CONTIG02496_1-398-120	TGGCCATGGCGCTGGTGCTGCCGACTCCCCATCGGCCTCATTCGTCTCCCAACCGCGTTCCGCTCCAACCCCTCCTCCGCTGTGCTCCTGTAGGAGCAAGAAGAAGGCATGCAACAAGGT
CONTIG02496_4083-4627-240	AACCTTGACCAACATCACAGTATTATTTCAGTTTCCAGCTAATGTTGTTCCTTAGAGACATGGTCAAAGATAGAGAAATTTTACTTCTGAAGCAGATGTAGCAGTATAGTTATTGCCCGT
CONTIG02496_453-3492-680	GCACCTGCTTTACGCTCTGCTGTAGTATTGTGTTTTGCTGCTTTTCCACCGTCATTCTCGGATATGCATTCAACTTTAGATGATTCAACCAAATGAAGTATACAAAGTTTGGTCTCTAAC
CONTIG02496_4690-5410-320	CAATTACAATTGTTTATCAGCAATCTTTTTGTCACAAAAAATTATAGATATATAGACACATGTAGAATAAAGCTTTCAACACTTGCTTACATTGTCTTCCTCTCTGTCATCAGTCCGCCG
CONTIG02497_1-5610-2760	ATATCATTCAGTCACTCTGTGACATGTTTATTCGACTTGTACAATACCCATGCAGATATACCTGCACAACTACTACCTATTTCCCCCCACTCTTATGAAACAGCTCCAGCGCCTGGGCCA
CONTIG02497_1-5610-2720	TATTCATATCATTCACTGACTCTGTGACATTTATTTATTTATATCATTCAGTCACTCTGTGACATGTTTATTCGACTTGTACAATACCCATGCAGATATACCTGCACAACTACTACCTAT
CONTIG02497_1-5610-2680	ATTCTATGGTTGGGCCCAATATAAACTAGACATGTTTATTTATTCATATCATTCACTGACTCTGTGACATTTATTTATTTATATCATTCAGTCACTCTGTGACATGTTTATTCGACTTGT
CONTIG02497_1-5610-2640	TTCTGAATATGTGCATATGCAAAACATATGTTGGATAGCAATTCTATGGTTGGGCCCAATATAAACTAGACATGTTTATTTATTCATATCATTCACTGACTCTGTGACATTTATTTATTT
CONTIG02498_2424-3510-320	TTTTCTGCTGTACTGATGGTCATATGCTAGATATTCAGCCCTTTATAACTTGAGTAAACTTTGGAGTAAAGCCTGGCAAGTTGGCAACCATTGTACTCCATTAACCATGCTGTTATAGTT
CONTIG02498_3861-5608-240	CTTTGGAACCTATAATAAGAAGATCAGATTTAAGTGTATGACCCTGCAAAGGAATTTGGTTAGTAGGAGTTGAAGACCGGATGGGAGCCTGAGGCTGTAATTGTTGAGAGATATTAAGAA
CONTIG02506_1-1735-1200	AATTGCTTTTGTGGTATAGGTTTGTGTTGAATCGAAGAGTCTCGACAACCCAAAATCTCCTATTTTTGGTGTCATGTTCTTATCCAACAATATGTTCGCAGGTTTCAAGTCCAGATGGTA
CONTIG02506_2642-3987-120	TTCGTTGATCGTCTGTTTGTTGTTGTTCATGGATCCGTGGTAGGTGCTGCCGTGTTGTTCTAGTCCGCCCTTCGCAGTCCGCCCAATTTTCCCCCTCCATTCTACTCGCCTGAGTTGTGT
CONTIG02506_4045-4576-280	CACAAAACTAATTAGAGCTGGAGACCGAAGGACCCCACGGCCGTGAGGAGGTAAATCTGCTCCTTGAAATGGCGAAAGGGTTGTGGGGAGGAAGACCAGATCTGGGTCCATACCAGATCT
CONTIG02506_4708-5584-560	TACACACGACGAACCGTGGGCTCTAAAGCGGTGCCTACAGGAATGTTACGACACCGATGCGCCGTCATCGCCCGACCCAAGAATCAGAGTTTCTTCTGAAGCAACACGACGGGCAATGAG
CONTIG02509_1-2640-1480	CTATTTAGAACTGAGTATTAACTGTGCTGCTTTCTGGGCTGGGGAATCGGGGCTAGCTTAAAGATACATTCGAAGTTAAAAGTGAACCAATAGCGCACGGGGGGTGGACCACCTGTCTAC
CONTIG02509_2696-5231-920	CTGACCAAAAACTACTGCTGTAAAATTAGAGGGCAGGTCCGCATACATCTCAGCGATTGCCCTGAAAGTGGACTTGCAGAACTCAGTGACCTCCACTACGATCTCGTGCGGGATAGCCAA
CONTIG02512_1-2538-1200	CCGGAAAAAAGAATCATAGTTATAACATGTGAATTTGGAATCCTTCAGCATCTCGCTTTGTACAAATCGATGTGTATGGAGAAAACAATACTTAAGGCAATGTTGTAAATGGAAAAGAGT
CONTIG02519_2194-5578-600	AACAACTGATAAAATTCTTCTTGTGTGCTGATCAAATCACCACTAGGATTCAACAGATAGAATGCATCGAAAGGGTCAATAACAGGAAAAGGAGGGGCCATGGCACTGGCATCTTTGTGA
CONTIG02519_462-1393-680	CGTAACAAACAGGAGATGCGCCGATAATAAGCGGAAGCCTGCAAGCACGCCTAGCTTCACTTATATGCGTAGCTATTCTCCTATGCCTGCAATTACAGCGGTTACTACTGCCATCTATCT
CONTIG02527_1-3542-1680	GATTCACTGAAGCGCATGAGCAAAAGTTTATTACAAATCCGAAGAGTCAGGTTATTTTCAATACATATATGGACTGTAATTATAATGTATTGTCAACTTAGTGCTTTATGGTATAACATG
CONTIG02537_1-997-280	CACATATTTAAAATGAATATGAGGGTTCGTAGACAGCCGTGTATAGGAATGATATGAGAGGTCCGATTAGATTCACTTTTTGCTTCTCTCCCCTGTCCGCTCAGTGGTCTCCGAACAACT
CONTIG02537_1468-4489-1480	GGCGAACATTTCGTTTTGTCCATTTGCTTCTGGCAAGGGCCCAAGTTGTGATGCATGCGCTTCAGCAAGCGGCGGAATTGGACATATCCTTCCTGGATCTGTTGTATTTCATGTGACTCT
CONTIG02537_1468-4489-1600	GGACCAGATGGCCGGCTGCCTGAGCAGAGATGAGGGACAGCTCGCCAGCCAGGACCGCACCAGCCACCACCGTGGCGAGCAGCCTAGCATTCGATCCCGGGGATTCCCTGTTGGCGCCTT
CONTIG02537_4490-5513-240	CAACTACTACAAATGAAAACAACTGGAGTCCACGTCAGTTTGGATCGAGAGCTGACACCAAAGGGATATCCAATTAAATAACAACCGAGGCTCATCTGCCGCTTTCTATTGCATAACAAG
CONTIG02539_4877-5568-120	ATCCAACTCTGTGAAATAGTAACAAAAGGCCCAGAAAAATCACCTCCAGAGGAGGTCTCCGAGGAGCATCAAGTCGCCATCCTTGTCTCCGTTCCTCTCATCATCTCCACCAGACTCGTC
CONTIG02545_1-3486-2000	CCCAGCGCGCACCCGTGACAACAAATCTGGCTTAAGCCAAACGTGCCTCATGTGGTCGTGCGACCGTATTGTTACCCCCAACATTCTCATCCGGCCACGTGACTCCGCCTTCCCTTCACT
CONTIG02545_4480-5013-160	CAATTCAGGGGGTCGAGGGTGCCATCGTAGGTCGCGAACTCCAGCTTGGAGAATCTCGGTGGCGTCTGGACGTGGACGACGGGCGGGTGCACCTCGTCAGCACGGCGTAGCAAGGATGTC
CONTIG02547_1-751-120	TGACCACAAGATGCAAGCATGGCCCTCTTCTAGGCCGCAGTTGGTGTCGACCATATGCTGGCCACAGGATGCAAGCATGGCCCTCTTCTAGGCCGCAGAATGCAAAATGTTCTTCTATTT
CONTIG02547_4329-5131-240	AATTAAAGGGAGAAGAGTTGTCAATTAGGATATGGTGCGTAGAGCATGGCTACCGATCAAGGATTACTTTGCTCCGAATCCAATTTTCCTAGATAATCCATGGTTTTCACATGCGGAAAC
CONTIG02547_5182-5579-120	GATATGTGAATGTCGGCACTAGATATGAGGGGTCGTCCGGATGCGTCCACCGGCATGCCCGGACGCATCCGCGGACATAAAGGGTGACGGATTTGCCAAGTCCGGCGGTAGATGCTCTGA
CONTIG02547_994-4266-3000	TGAATTAACCGGCACCCCTCATATACAGCTCAAATCTGGAGCGGATATGGGGGCACCCAGGCGCCCCCGGACGCGTCCGTCACGTCGGACTCGACATCGCTACCCCACCATAAATAGCAC
CONTIG02556_1-882-640	CTTCATTCCGAATTACTTGTCGCACGTATGAATATATCTGGATGTATTTTGGTTCGAGATACATTCATTTCGGCAACGAGTAATTTGAAACGGAGAGAGTACGTAGGCAAAGAGGCCAGC
CONTIG02556_1163-1879-160	GGCGCACGCAAAGTCTGGGCGAGAACGACGTGTAAACGCTACAGCATGCACACACTACACATGCCGTGCATGATGCATCATGCACGTTTCCTGCTTCTTCCAGTTCTCCTCCTCCTCGTT
CONTIG02556_1938-2394-160	GGATTTTGCTAGGACAAGTTATGCACGTAGGGTCTTAGATCATGGAACATATGCAAAGAAAGAACCTGGTGCAAGTATAACATGCCAAACGAGTAATAATTTCCCTCGCTCGCTCCTTGC
CONTIG02556_2446-5560-440	AAAAAAACACGGGTGCGCAATGTTAACCCAGCTTCTTGGTACAGTCACAAACACACATACGGACCATGGCAACTACAAGAAGCATGCCTATACAAGAAACATAGCGAATACAGGTCTAAA
CONTIG02562_1-2514-800	ACTTCTATATATATGCCCACGGGCTCAAGCAATAAAACGAACGATTCCATCAATTCCTCTCTCTCTTTCTAACAGTACGGGTAACAACAGCGCATCATGCTTGATTGGAGCGTCGGCACC
CONTIG02571_101-1881-1120	AGAATCTGAGAAAAAACAGCCGGCAAACATGCTTCATATGGTGGTCTTTTACATCTTTGCAGTCTTGTAGGTCTAGTACCCTGAGCAGGGTGAACTCGGCAAGTCGATCAAGCAGCTTGC
CONTIG02571_1938-4240-1920	AACTGTCCCTAAAGTTGAAATAATTACCCACCCCACCATTTATAACCAGCGCCCACGCGCCTGGCTACGTGGGCCGGCCCAATAACCAACCGACGAGCTCGCGCACGACCCCGCTCGATC
CONTIG02571_4301-5007-320	GCCGAACAATTCGGCCGGTCGCACCATGAACGTACGATACGTTCCGTAATAGCCGCACGATTGCATCTTCCCCAATTGCTGCGCTGGTAAAAAATACTCATGCCGTCTGTTCATCCCCAC
CONTIG02571_5008-5411-120	ACGACTGGAGGTATGGATGACCAAAAAAAGTTACAACCGGTGACAAAAAAAGCTTCGTCTAGCGACGAAAAAAGCTTCATCCGACTATAAAAAAAGTTTCAATCGTGAAAACGAAGCCAT
CONTIG02574_89-5548-2640	TCATTGAAATGAATAGGAATCATACTCAGAAAATCTTTCGCCTGATGCTCCTTCCGGACCAAGCTGAGGTAATTAGAATTAATGCATGAGTTGGTTTGGTTTTGCCCCACTTTAATCACC
CONTIG02578_1096-2192-560	TGGCGAAAACTGTTTCAACACGCCGATGAGATAGGGTACCGGTCTATCTGGCTCCCCGCAAGACCCACACACATCACTGAGGAGAAAACACCATCGAGGTCACCTGCCATGCCATCGACA
CONTIG02578_2253-3321-640	GAGCTATGCTACATTTACGAAAAAAACTAGGAATTCTATTACGGCTTTATGGGGTGACATGGCATTATTTGGTTGGATATTATGGGAACCCACGACGCAATTTAGAGAGGGCTAGTTGGG
CONTIG02578_3376-5546-1880	AAAGATAGCGGCGCGTCCACAATAGCAACTCCTCATTGTATTTTATGAAGTCTGCAATAATAGTTGCTACGTAGGATAATTTATATGGGCCTCTAAGATGGACCAGGCAGATATATGTAG
CONTIG02578_663-1039-120	TTCTTATGCCTGTAGGTCATACACGAGTCATTAAGAATGGCCAATATTGCTCCATTATTATTTAAGAAAGCAAGAGAGGATGTTCACATAAAAGGTAACAATAATTTATTTAAGTATAAT
CONTIG02580_1-5550-4040	TTGTACTAGAGCCTCTCTGGTGGGAGAAGAACTGAGCAATGCCTTTGGTGGGGTGGTCTCTGTGTAGCGAGTAGCATGAAGAGCTTTTGGAAGGTACCGTGGAACGATGAGGTAGATTTG
CONTIG02582_1681-3690-1080	CATCTCTAAAGCCGAAGTTGTGTTCGAAGTACTGAGATTTTGTATTCAGAACAGTATTCGGCTGATTACGCACCCAAGATTGCTTCTGATGGAAAAAGTTAGAACTGCAAAGTTCTTTGT
CONTIG02582_3691-5563-1280	CACACACCACTTCTTGTAGACTCGGGAGAGGGTACGCATGTTGCGTACAAAAATGCTTTCTCTTTCGAACTAAGTTGGTTCGAGAAAGAAAACTTTTTGGAGATCATTGCACGTGAATGG
CONTIG02582_638-1680-320	TTACCTGGAAAGCCGTTCTCACACCAAGATCGGCTAGAAAATGAGAAGCATCCCTTCAATTCAAGCATGTGTGATCAAATATTTGAGTTGTTGCTGAAAAATAATTACATTAGAGTTCTT
CONTIG02592_1-679-400	ATGGCGTACGGGAAGCGCGCATGGAGGGCGTTGCCGAGGCGGCGGCGCCGGCGACGGAAGCTACCTCTACCGACAACAGCACGAATCATCAAGGGCCGCGGTGCTGCCATCCCAGTTGTC
CONTIG02592_3672-5103-280	CACCGCAAACTTTAACCAATTTGTCCTATAGAAAATTGCCATTCATCGGTCAAGCTCCACTTCGGGCATGTATCAATGGAACAAACAAAGTTTACTAGGATTTGTGATGGGGGATGAGTA
CONTIG02592_879-3352-480	AACATGGGCACTATTTCAGCTGGATTTTGTTGTAGTAGATTGCCATGTTAGGCTGAACAAAGGGCAATATAGTGTTTTGCCTTCTATCAAAAGTTCACCAAGTTTGTTACTCTGGCAGAA
CONTIG02606_1-3311-200	GAAACGGTCACTGGAGCACTGCCGGCCGCGGACAGAGGAGGCAGGCGGTTCAACTTGGGCTGGAGGGATTTCTTCATGAGGGATGCAGAAGAAGGAGTTCCAACCTTTTTTATTCGTCCA
CONTIG02606_3362-5520-1160	AAGTTAATAAATCTCACCAAAGGCAACGCAAAAGGAACACTTGAAGCCTTGGAGACAAAACTTCCATCAGTAAGGCGCTCTAGCCGCGTCAAACATTTGCTAAAGTGGCCTCAACACGAA
CONTIG02614_2716-3228-120	TCAAAGCATATAAATAAGACATAACACAATGTTAACATAAGCTCTTCCATTTTTCATCTCGTGGCAGGCTAGGCTTCACTTATGATAAACACCAACTTATGGTAAATCGACGTCCACTAA
CONTIG02614_3350-5534-480	AACCCACACAATGTCTAGTGATCAAAGTCGTCAGGTTTTAAGTTTATGAAGTAACTACGGACAGTTCGTAATCGAAGAGAGCATCGACTTGACATGTGAACATGGTGGAACAAATTACTT
CONTIG02616_1461-2011-280	GTGTGACATTTCAGCATTCAAATGGTTGCTCACAGAAAGCAAGCCATCCCGATTTGCACGCTTCCACCTAGTCGCACAAAACCCTAACCCTAACACATACCATAAATACAATTGATGGTA
CONTIG02616_2773-3262-200	TCAGAGTTGGCCCATTTATAGAAGGCAGTCATGGTAATTTTGCAACAAGAGATTATAATAGGTAGATACAGGCTTATGACAACATTGTGTTTTTTCACGTATTGGTTTCTATATGTATTA
CONTIG02616_3407-5544-520	ATAAATGTGTAAACCATACTGTATAGGAGGGCACAGTATTAGTTGAACTGAGAGGGCTCAGATTCGCCTTTGATAGATCATACAACCTAGCCCCACCCTCTTCATTCACCAGATCAACCC
CONTIG02616_463-1460-440	TCAGTGGAGTGGCGACTAGCGCACTAGAAATAGACAGAGTGCACGTGTCCTCCCGTGTCGTGGCGGTGCATTTTCCCGCAAATCTCCATAAAAACCAATGGCGGAGAATTTAGATGTGCA
CONTIG02620_295-4071-960	TATGTTATGCTTGAGAACATTTTATAACTGTGATATTTTTTCTGAGCAGTAGCACTCAAAAACACCATGAATGCTTTGAGTTAGTGGCGAACACCAAAGTTAAGGTTTGTGAGCTTTCAT
CONTIG02620_4443-5528-760	GCCATCATCTGGAGGCAGTCTTTCAGCCATGTCCTTGAGCTACAAAAGCCATGGAAAAAGGCAGATTCAATAATAAGTAGAGAACAGATTTCAGTAACAGAGCCAATGGAAGTAGTACTA
CONTIG02624_1-4539-2120	ATGTGGCGTTTTTTTGTGCATGCCAAATAGCGAGGTGTCACTTTTTTCTTCTTCAGTTTTTTGCTAATGAACTAGTCAACTCTCTTCCTCATGGTTAATGAAAATGACTAATCTTTCTTG
CONTIG02629_1940-5523-1880	ACACCATATTCAGATAGGTAGCTCAGCTGAACCCAGATTCTTCGGAAACAACCTAATCAAGGAGACGGTCGTAAAGGGGAGAAGAATATCGGTGGTTCACAAGGCATTCAGGAGAGCGTG
CONTIG02629_6-646-400	CACTGCGGCGAGGAGTCTCACGCAAAGAAGCTAAGCACCGGAGCAGAGTTCATGAATGCCGTCTGGCTGATCATAGGGCATGCCACGGTGTTCGACAGGTACGCACCGTCTGCCGAGGGC
CONTIG02629_944-1887-280	TAAGTATTTCCCTGACAACAAGCTGTTGGAAGTTGTTGTTGCCCCTAGCATATCGTACAATTGGGGCTATGTTATCCGTGATAAGGCTGGCGGATTTTTCTCTACCGGTGCAGGCACCGG
CONTIG02638_1174-2423-400	CATAGAAAAGCACAAGAAATAAATCAGTAGCATCATGCTCTGTTTCACCAAAGGGAGGTGAAATAACCAGTTCCTTACAGCCGTAGGAATCAGGCAACCAGTTGGGCACTTGGGCTGCAC
CONTIG02638_2540-4395-640	GCTTATCAATACAAGTTTCATTGCTCCAGCTTATCTTAAGATCAAACATCATATGAAGCATTGTTTCCATAAAGTGCTTAGCAGCTAAAGGGAAATGATTAATATAATTCTAAACGATGC
CONTIG02638_4396-5233-240	CGATGAACTATAACACAACCATGAAATGGTCCCAACTACTCAATCATAATTTTTAATGCATCAACAAAGAAAGTAGCGGGCTCATCATAGTGAAACCGGTTAATACATACTACAGCTCAT
CONTIG02638_448-1077-360	CAATTCGCTCTGGCCTTCAGCGAGACTTTCTCTATGTCTCGCTATAAGCAAGACATAGAGGCGCCCGATTGACAGAAAACAAAATGAAAGGAAAAGACACAGAGCTGTTCCTATTGGGCC
CONTIG02647_1-1850-120	GAGGAAGGGGTTGACGGACGCGACCTCCTCCACGTAATGTCGGTGTCGGTGCACAAGCTAGAGCAGGCGCGGACGTCGAAGAAGATGCAGTGGGTAAGCAAAGACAGTCGTAGTTTGTCC
CONTIG02648_1-1872-600	CAATAGGACGAAACTGTCTAATGTTGTCGGCCCCTTGGACCTTCGGAATGAGCGTTAAGACTCCAAAATTAAGGCGCGCTATATCTACCGTCCCTCGCATAAACCCATTGCAGATCTCAA
CONTIG02652_1-587-280	GTGGATAGCTCCTATATCCGGTGGCTCGCCGCCGCCCGGTTGCCTCACGTTCCGGCCGGCGAGGTTAGCCCAACGCGATGCCAGTGCGTTCCGGAACGCCTCGTGGCGGGCTCGGCCAGG
CONTIG02652_1363-2742-600	AGGTTGTGTATTCAAATTTAAGCACACATTAGGTGTCTGCTGTCAATTCCATCCTGATCTCTGAAAGTGCAGGTCTGTGACATGTGTGTCTTCTCTGTTAACCACACTAAGCATATGTGT
CONTIG02652_2800-5525-680	GTCAATGCCTCATCTTGATTTCCTGATGGCACTACTGTTGTTAATAGACTGTTTTCTTCCTCTTCCATCGGTAACAGTACTGTTGTTATATGGACGCATATTGTTAAACTCAATTCGTCT
CONTIG02652_920-1362-120	AGGAGGTTGTTTTAACAGTAGGATTTGAGTCGGTGGAGGATGTGAGTACTTATTTCTGGAATTTTCATGTCTGCTTGGATTTAATTAACTTAGTTCCTAGTGGATGGCTGGCTTTGTGGG
CONTIG02658_3385-5531-160	ATCCTTAACACATAGAAAAAGATAAGAAATCCTTCTAAAAAAGACATTAGTTTGATCTAGGAGTACGAAAAGCAGGGTCACCTCATGAAAGAAATGGATAATTGGAGATCAATAAATCAC
CONTIG02658_55-3290-2640	TTGACATTCAATTTTCTAACATTTGGTGAAGGTTATTTGCTTACATGTGGTAATTATGCGGTGATCGACCAGGCATTTGCCTTCTACTCAATTCGTCTATTTAGAGTAACAGATTGATGT
CONTIG02659_1042-1660-360	TAAGGCTTGATGACTACATTTAAATTTTTAATTATTAGAACTCATAACCAAAGATCCCCTGCCAATAACTCATGACTGGGGGCAAGGTTGCAAAGATACAAAGCATATGTAATACTTCCA
CONTIG02659_1773-2997-960	AAACTGTAGAGGAGAAATCAAAAGGTACGAACCTTGTTGGTGCTATCGTAGTAGTCATTGAGAGCCCAGTGGTACATAGACTGATCCAATGTAAACCAGTTGGCGGCGTGGTCGTCCAGG
CONTIG02659_1773-2997-840	AAAACTACTATGGAACTCTAATATCAAATTGTTCTCACAGTCGCAGATCTAACTAAGAATAACAATAAGAATGATAACGGAGAGGACACAGATGGAATCTGATTCCTCAAAGTTATAGGG
CONTIG02659_3084-3541-120	CCGAACTCATCACCAAGTCTCTCAGCACTCGACTTAAACTGACCATGAAAACCATTGTGCGGATCGTGCACCTATTGGAATGATCCATAGATTAAGATACATTGGTGGTATAACTATAAG
CONTIG02659_4020-5519-1240	ATTCATTGGGAAAAACCTACATAACATGCACACGGAATGAAAAAAAATTAGTCTCCCATTCAGCATCGTTGTACTTAAATATGCTAACTCATGTGCATTGGAAAGAAAGAATATACATCA
CONTIG02669_1823-4997-1480	TGAGGATAATCATAAAATGCTCAAAGCATTTTAAATTAATTTTCCAACTTTGTAAATACTGAATCAAAATATCAAATAAATAATTTTTAGGTTCATTAATGAAGATAGAGTGCTCCTGTT
CONTIG02669_53-743-160	ACCATCGGACTCATCGCCTGCCATGGATTGCGCCGCCACCCTGCTCCCTACTGCCGTCGTCGCTCCGTTTCCCATCCGCCGCCACCGTCCACCGCATCCAGCCTCTGTCGCATCCCATCG
CONTIG02669_909-1699-520	ATTGAATTCTTAATAAGGAAATTACACAACCTGATGTGTCTGCCATAGGATTAGTGTTGTTTGAAGAATTTCTTCTTACCAATCAGGCTGATGCTTTAACTGTTGATGCAGACCCGTGCC
CONTIG02670_3237-3954-280	CATTGCGCGTGCGCTACGATTTGGCTAAGCTAGCCAGGCAATCCGACCCGACCGGTGGAAGAAAAGGTGGTACGAGCAATGACGGGCTCACCTTTACATGACATGACACGGCGAGCGGGC
CONTIG02670_4162-5511-640	TGTGTCTTCCGTTCGAAATTGACGATGTTCTGTGTGTCTTGTCTACTCCAGGGGTCAAGCATGTGGAGCTGGAGGGCAATGCCAAGGACGAGGTCAAGGTCACGGGCACCATGGACGTCC
CONTIG02670_54-2922-440	GGTCCAGAACTACTGCATACTTAATGCAAAACTTCTGTATGTACTACCCTAGTGCGGGAGTGTGAATTGATGATCCCACTACATTGGTAAAAACATCTTGTTTGGTTGGAGATGACTGTC
CONTIG02672_1-1268-440	TCTTGGAGCAGTTGCAAAAACAGTACTAGTATAATAGAGGCAGAAGTTCGGCAAGCACTGTGTGTGTGCCACGCCAGGCACCGCCGTGATCAGTGCTAGGACAGCTCCAAGTCATGAATT
CONTIG02672_1905-2888-600	AGAGATGATGAGGTTGTCGCTTATCATGGTAGATATGGTCTCTATGTAACCATTCAATCAAATTCAAGCAATCTTAATAAAAGTGGAGACAGACATGTAAGTGTCACCTTTCCTTCTTTT
CONTIG02672_3375-4187-120	TTTGTGCGGAGCTAGCTCTAGGCATTATCAATGACATCACCCAAGCATGTCTTCGGTTCCTACGGCATCGTGGCCTTGCTCTTCTTCTCCGCGGCTCTTGTTTCAGCGGATCTTTCGGCT
CONTIG02672_4188-5055-120	GCGGCCGCCTGTACAACGAGACCGCACCCAGCCTCGACGCGACGCTTGCCACGTCGCTGAAGCCTAGGTGCCCGTCCACGGACGGCACCGGCGACGACAACACCTCGCCGCTGGACCCCT
CONTIG02684_5-678-400	AATTACTTCTGCTGAACCATTATGGTGCCCCGAACTCTCTGCCCATTTGAGTTATACTCTTGAGTCTTGATGTTGACTGAATTGAAAATTGGTATCTATCGAGACTCGAGCTTCGTTTTT
CONTIG02684_679-1725-200	CGTTTAATATTGGTGATTAGGTTGTCATGCTACCCGTTCATATATTTTTTGTTAGAGATTGCTTTCATGTGCTTTCCCCCTCAATGCATGATATATCTAGAGTAGGCATACATTCAGTTA
CONTIG02685_1-4233-120	GTAGCAGAGGGAGGGGGTGGGGAAAAGGGGCGGACGGCTCGAGCGGTGGTGCCGCAGCGACAAGACGATGGCGATGTCAGAGTAACACTTGGCATAATCATCATATTTGCAGCCTCCTAA
CONTIG02685_4234-4659-160	GATGCCTTTCGGGAGGCAGCTATTCAGCTTCGGTATGGAGTCTCCCTCTTCCGTCTTCGGCCGGAGATGGAGTGGTGGCGGTCCGGTGATCCCAAGTGGTCTTGTCCACGGTGATGGCCG
CONTIG02685_4660-5501-600	TATCTCTAAATTCTACACACAAGAATACATCTCTGAATTTTCAATGGTGTACAAGATTACACAAAACAAGAACACCTCACAAACATTATCTCACTTATAAACATTATAAGAAGTGTCGAA
CONTIG02689_4794-5509-440	GGCGCGGTTCCGCCATGCCCAAGAGTGGAAGACTTCTGCTTGTGCAAGCTGTTCTTTGTGCCATTCTCATTCACGCAATGATAGCTCTGCACCTGCCGGCTAAGACAATTACAGCGATGA
CONTIG02696_1-1500-160	AACAACATGCATCCAACATATCCTCAGAACATAGACGATGAAACTACAACACATGAGCGCCACACCAAACATAAGCAACATCACTTCAGATGCTTGCATCAGAGCTTGACCTTGTTGGTT
CONTIG02697_1-5501-920	AGACGCATCCAGTGGCAGGCAGTTTCAGAAAAAGGGTTTCCCGCTATGTCGGCCCGTGATTGTCCACCGGTCCATCATCGTGGTAGCCTGCACTGGGCAGTGGGCCTCGACATAGCGGTA
CONTIG02698_2533-2971-120	ACTAACCTCTCCAGTGCCTCAGTTGACGATGTTGTTGTTATCGAAGACCTGTTAACCAATCTGGAAGCATGTGCCAAGAAACTACCTCCAGGATTCCAAATGAAGCCTATTCAGTTTCAG
CONTIG02698_3067-4364-760	GTGTTGGTGGTGGCCGGAATCGGCCGGATTCAGTGCGGCAGCGGCAGCGACAGGACTTGGCTGCAGGGGGCTGTCGGAAGGTGGCAGTTGGGCGGCGAGGGGTGGATTGGCGTTTTTGGG
CONTIG02698_4902-5509-280	AGTAGAACTGCCCATGAATGCTCCTTGACTATCTCTGCAGATTGCTATTGCCGAGCCCCCTCTCTGTGGACGAACTCCTGCGTCTACATGAATCTTCGCATAACCCGTTGGCGGAGCCTT
CONTIG02698_556-1668-200	TTTTACACACTAGTATTAAGAACTCAAAACTTGTATGCAGTGCTATGTAGGAAATAACCTGTTTTTCAACGGTAATATTCTTACTATTTGAACTAGTCATCAACCAATGCAGATGGATGT
CONTIG02716_1-2443-1520	TGGGCAGGAGAGAGCGACACCACCCGGCTCTGCGGCGAGCAGGTGACCCCCTGCCACGAGCACGGCGTCGCGGCCGACGGGTCCCAGGACGGCAGCACCGGCGACGGCGCCGTCGGGAGC
CONTIG02718_1-794-160	TGCATATCTACTCAATCGCTAATCAAAATTTCTGGAAAATGCTATGAAGACATTGACATTTGCTTTGTTATTGCTCATAGCCATAGGCTAGAGTTTATTTGGAGGTGTGCCAATGTGCAA
CONTIG02718_1842-2956-200	ACCCCGCGTGCTTCATCTGTAGGTCCACCTAAATAATTGCAGTAGTGTCAAGCGAAGTTCCCAGTACTGCTGTTATGATACTTGGCCAACCGTTTGGAGCAACTATTCATTTCACTAGCC
CONTIG02718_3010-5499-960	TATGCTAGAAAGTCAAATACTTATGTGGAAACATGTAAGGAATAAGTTCGAACATGAAACTAGAGTATGCGAGATGCAAACACCTTTTGAAGACCACTTGGGTTCAGTAGGAGATTCCAC
CONTIG02721_1699-2676-600	TCGAAAATCACAAATTGAAGTCTCAAGGAAATGCTACTAAAAGATATCCCACATGGTAATATGGATGTGCACTACACCTGTGTTTGGAATAAGCAAAAAAAAAAGTGAGCTACACAAATA
CONTIG02738_1-5496-3720	CAATTCATACCTCTGCAAATGGTGCTTTACCATGTCAAGCTCATGCGTTTATTGCAATTTTTATCTAGTTAGATGTGTACAATTCTGTCAAAGACTAGTTATTTAGGATTGAAGAAAAAT
CONTIG02738_1-5496-3600	GAAGCTTTTTCTTTACAAGACTAACTGAAAGCATTTCCATAACGCCAGGTCAATTATTTTATGATCTTGTGACTGGACTACAATTTTGCTGTTATCACAACAAGTCATCAAGTCTTATCG
CONTIG02746_151-2464-1360	CCATGCTCACCTGCATCATCTGTGTCTTCATCTCCTTTCCTATAACAGAACATACAGGGTTCATTATGGTAATATATAAACGAAGTACTTGCCCAACATCAAAACAACCATACATGAACC
CONTIG02746_2515-4950-1680	GGACGGCAGCGTGGTGGCATCAAGGTACGGTGGCTGCAGGGCATCGCCCTCCTTCTGGTGGATGTGTGTGAGCCTCCATCCAGCCAGATCTAGGCAGTTTCGCTGCTGGGTGGCGGGTGT
CONTIG02751_1-2099-1720	ACACTATAATGTCGCTGTAGTAGACATCATGCCCTGCCCTGGTGTCCATACAGCAAATCTCTACCATGAAGTACAATTTGAGCCTCTTGTAAGGTGGTGGCTCTAGGGCGCACTTTGTAG
CONTIG02751_1-2099-1840	GTGGCGCATTAACGGCCGCATGTGGAATGTTGACTGACGAGCCGAGCAAATTTGATTGCACAGAGCTTTTGACCTCCACATGTAAATTAAAAAGGTACACGGGTGATTTCTCTTACTTCA
CONTIG02751_2166-5471-880	GACCAGGCGGAATTGAAAGCATACCCTCCACTGTTGCTTTAACTTGCCTTGGCTCTCCTGGCCTATCGGCCCATAGTGTGATAACCACCATGCGACCCTTATGTTACGCTGGACCTGTTA
CONTIG02754_1-518-120	ACCAAGTAATGATGGCATAACCACGCAAGTCTACACAAATCTAACTTCATTAGATAATAAAAACCATGGAGCATTACAAGCTTATCAAACATTTGGGAACTCTCTCACAAAAAAACTTGC
CONTIG02754_832-5481-2840	CAAACAAATGAACGTAGAGATCTAGGGAAAGTATTCCAAATTACCATACAAAATGTCGTTGCGTAAAAATGTTTTAACAAGTTTCAGACAGCAGATTTCATAAGCTCGAGCTTAGGTATG
CONTIG02759_369-5092-2800	TCGACCAGACTGCAAGAGGACTCAAACACACACTTTGCTGACCCAGCAATGGTGGCCTCCCATTCAGTGGAATTCTTGGAGGCCGGCAGGCCTGACAGCGACGGAAGCTTCAACTGACGC
CONTIG02759_5093-5478-120	ACTAACTCATCACGTTTCAAACGATGTCGCCTAGGGAAAATACTGCAGTAAGCAAAGCATCGCCTGACCTGCTCATCAAGATATTGGTAGCTCCACCACAGGGCTCCCATTGTGTCATTC
CONTIG02764_124-743-120	AGGGCTCCGTTTTTAGATCTTTTTTCGAGCTTTGTGAGGGTTTGTGTCCTGCTCAGGAAGGCGAGACGGTGGCGGCTCCCTGAAGATGGAATAAGTGTCTCTCCCCCTAGCCCCCATTCC
CONTIG02764_3529-5113-800	AGCGGCCTCCGGAGTCCCACAACCCTGAGCTCGACGGGATTTCCAGGCGCCATCCCAACCCTCTCGTGAGCAGGTTGATTATCACCCGTCCCAAGCAAGGCGACATCTCCTCCCAACCAA
CONTIG02764_744-3292-200	TTTCCGAGGGCCATCTGTTCTATTCGGGTGCTTGATATATAATCTGCACAAGATCTGAGCGCAAGCTGGTTGATGCACGTTTACCAGCTTGAAGACGAACCAACTTCAGAAATTCTTCTC
CONTIG02765_2901-5475-1160	CGACAACTCTTCACCTCGCCATATTCATTTGTCTCCCCGGGTTGAATCAAACCCCTATTGAGGAGCTCATTAAAACACCTTTCTCCTATCTCTTGCGCCATATATCTTCCTTCTTTATGA
CONTIG02765_775-2843-1320	CAAAGAACATGCCCAAGCAAAGAATGGCGGCATACAAACAGACAAAAGAGCAAAGGAAAAAACCGCATTATCCTAAGTTGTGTGGCACAAGAAGTAATTACCCAGGCGAATGATCACCCA
CONTIG02774_1-2657-1120	CATGCGCGCTAATGGGGTAACAGCACGGCACATCGACGATCACAGGATGTGGATGAATGATGAGGGAATCCGGAGGCACTAGCTGGGCGACAAGGACGACCGAACGCACCCCCGAGAGCT
CONTIG02774_3272-4697-1160	TTAAGCATGCGCCTGCTCCACTCGAGCTACCTAAGTCCAGCTAGACTGCTAGACCAGGTATTCTAAACTCACTGTAAAGCCAATCAAGAACATGCTCCTACTGCCGCACGTCAGATCCAG
CONTIG02784_1-5455-3280	CACATCCACGACATACTACACATAAAATGTCCTGAGAATGATTTACTAGTGAGCCATAGGAAAACCATGTGAGGTAATTGTGTTACAACTTACAAGTAGTATGCGGAAGAATCACTAGAA
CONTIG02792_1-4332-840	TGAAGGAGCTCCACGGCAAGCTGATTGCCATCGAGCCGCCCTCCGGTAGGCGGGAGTGCAGGTCAATGCATGGTTGCGTGCCGCCGGCAACTCTGGAGATCACTGAATTTTTTTGAAGTT
CONTIG02792_4388-5465-120	TCTCCCAAGTTTTCCCCTCTTCACTTTCATGTTCCATTCTTGTTGCACTAGTGACCCAAAACCCTTAAGTGTAATCTTCTCATCAGCTCTGATCTTCTCCACATACTTATGAGCTATATA
CONTIG02799_1-3437-1200	GTGGTGATCTTGGTGATGATATCTATTGCCAGCTTTGATTGTACTAGGTAGCTGGAGTTGCCCTCATTCTCCAAGATCTCGGCGAGGTCGCCAATTAGGAATGGATTCTCAGAAATCTTT
CONTIG02799_4913-5443-240	TAACCATCTCGGGTCAAACCTAGGGTGTTTAGCACGGAGCTCGAGACCGGGTTCTCGAGAAGTACTACCAAATCGAAGTCAATCATGCGTTGTCGTCATCACTTTTCCACGCTCCCAGCA
CONTIG02806_1-1659-1280	GTGAGTGGACGGATATGATTTCGGGATCAGCTGAGCCTGGGCTCAGAATTGGATATCCCTGTATCTTTGCCTTATATTTTGAGAAGGAGTGAGATCTTTTTAACCGCACACACATATACG
CONTIG02806_1791-5460-240	AAAAGAGACCAAGTATGCACAATATTTGGACAAGCTAGTGGCAACAACTTTGTTTGGATGCATATCATTTTCATCTGGGTGTCTGACTGTTTCAAAGATCTCACAGTAACTAGTCGCAAC
CONTIG02807_1-448-160	GTTGTATAATATTGGCATAAAACAATAAAAAATTATAGATACAACGGAGACGTATCAAACGCCGCAGCACGCCATAAGGCCTCGTTCCCTCTCGTAAGTTTCTCGGTTGCGTTGTGTGCA
CONTIG02807_503-3470-2000	GGCAAATCAAAGTGGTTTGCTTCACGGGAACTAAACATATAGGAGTATCCATCAATCTCAGGATGGGGTCACGCTGCTTTTCTAAAAGGTTTAGGGGAGCTTTCGTGAGGCGTCATCCCA
CONTIG02813_2727-3403-280	ACAGGAACTGGGTTTTTCACACATAAAAGTACAAGCACTGACTACAATATTAATCGTACTGACTTGTGTATACTATCGATCGAGTATGTACTGTGCCATGTACTAGTATTGATGTACACC
CONTIG02813_3588-4333-240	TTCTTATGGGATTTTGCAAGTATGTATTGTAGAACACTTAACAATGTTTATTGCTATTTTTAAAATTTATTTACTATTTTGATGGTTTTACTACTCATGAAAGTGCATTTGAGCTTGTGA
CONTIG02813_374-2559-1640	TCATCATCTGCGCGTGCGCGCGAGCGGAGAAGCGGAAGAAGGCCTACCTCGCCGGAGCCGAGGAGTGGAAGAAGAGCTGAGGGATGAAAGCTTTTTTTAGGGGCTTATGTGCAAACATTA
CONTIG02813_4389-4861-160	ATATTTATGTGGGAAAAATTTCTGCGTCGATGGCCGCATTCGATGGCCGCATGTAATAAATTGGTGTTATAATATGACATGACGGCGCTTCTTTTTTTCTTGGTGGTGGAAGGGTGCGCG
CONTIG02813_4961-5450-120	AATTTTTCATAAAACATTTGATTTCACATGCTAAAAACTATGACGCTTGATTTGTAGTGAAGTCCATGTAATTTGCTTTGGGAGTGAGAGTTCTGCGTCAGGTTTTCAAAATTTCGAGCA
CONTIG02814_2047-2466-120	AGACAGCGTGAAGTTTCCAACATATGCAGGAGGAAGATGCTTGGACAGTGACTTGGTAAAGAAGAACAAAATTACTAAGGTTTCATATTTCTTTCTAATTCATCTGCTTCTCAATATGGT
CONTIG02814_2660-3222-160	CAAGTTTTCTGTCATCGACAATGGAGAGAAGACAAACAAAGAACTGGAGGATAAAAGACATGTTAGTTCAGCTGATGATTAATCGCTTGGAAGCATAAAACCATCTGAAGTTACTGTGCA
CONTIG02814_3657-5463-280	GCCATGCAGTCAAGAACATTCCGGTTTCAGCTCAAACTCAAGCAGCCCATACTCTAAATCAACACCCATGCTCCAACGATGCGTACCTTAGCTGTGACCCGCTTTTCCTTGGCAGTGACG
CONTIG02822_1-2236-120	CTATTTGTCACAGGCCAATATCTCAGCAGACCAATGATTATCGATCCGGCAAGCTTGGGGTCCTTTTCTAGAAACTGTGTCACGCAGTATGTCAACTGCTGGAGATACACCCCAACTGAC
CONTIG02822_2299-3602-1000	CCGTGTCGCTGTCTCGCCGCGGGGGACCGCACGCAAGGGGGTGAAGTCACGCACCACGTACTCCTGTTGCCGCATGGTGAAGAGGAGGATGGCGTAGGTTTTTTTTACTGCTGCTACGGC
CONTIG02822_3784-5331-560	GCATGCTTGTACATCTTCCTTGCAAAATGCAACTAGTGTCGCTGGAATTGCGAAGGCATCAAACTTCTTGATGCTAATTAAAATCAATTCTCCAGTGATGCATATACAAGTGAAGATATC
CONTIG02832_128-2093-640	GTGTAAATTCCCTACACAGGAATGACATTTGCAAAACTTGGTCACTTACACTACAAATACATAAGAATTACAGTGAAACTGCCCAAGAAGTACAGTGAAAATCCTGTGTGCTCTATGATG
CONTIG02832_2300-5444-240	CTATCTTACAATTACACAGTAATTAAACTTACATCAATTACAGAGACGAAGCATAAAAACTACACTGTAATTCAGAGTTAAAATGCACAGTAATTATCTGGGGAATAATACAGTTGGTAA
CONTIG02836_1-4892-3040	AAGACCTGGCTGACTGGCATGACAGATACAGTAAAGTCAAGGACACCAGCATAAACAACACCATTTATCCTTGTCTAGCGGCTTTGTACAAGAATCAGAAAGACCTCGTTGGCATTGAAG
CONTIG02836_4893-5292-120	AAGCTGAGATCATGTTATGCCAGCATGTGTCATATAAGTATGATGCCATCACTTTCATGCTTTCAAGTGTTACGTGTTCTAGATATGAAGAACTGCAAATTTCTGGAAACTGTCATCTTG
CONTIG02838_1-5450-840	GACTAGTACCTCTCTCCCAATGATGAAGCCGGAGAAGACGTTCCAAAAGATGAAGATAAGGAAGGACAATCCGGCAGCTATCTCAAGGTTAGGTGTTAATGCGACTGTCATCATCCCGTA
CONTIG02838_1-5450-960	GAGTGTGTAGTACATGAAGCTTAGCACCATGTAAAGAACAAACCAAAGAACTTGACGGCTGTCATCTCGAACCCAATCATTGGGTATACGATTGATGCGAAGATGAGCACTTGGACAAGC
CONTIG02853_1-5128-2680	AATCAAGATCAGCTCTTCCAAGGAAGGAACTGAGATTTCCGTTAAATTCAACATTCTGATCAATGTCAACTTCCTAAGGAAAGGAAGCATTTCAGGAGTTGGAAGAATTTGCCATTCCCT
CONTIG02861_1-2161-280	CCAGTCTAGTAATTTATATGTGCATGAGGATGGGCTGCTTACCTGCGGATTTCAATGGATATGATTGGTTCTACGGCACAACTGGCTCGCCTTCTCGATCGTTCACTATGCCCACTGCTG
CONTIG02861_2845-5445-1840	ATTAGCTGCAGTAAGTAATGTCATGTACATGCAGTAATAAGGGAGCTGATAATCCAGAGTGTGTTGGGCTGGAGAACGTGGACGACTAGGATAACAACATCTAAAAAACAGAACAAATAA
CONTIG02865_1-2383-720	GCAGAGCATTAAGTCAACTCAAGAGCTCCTTCCCGAAAAGCCCAGCAATGGCTCGCCCAGGATCTTCTTCCTTGATCAGAGACTCTCCTACCAAAACCTGCAAGCAAGAACATACACCGC
CONTIG02865_1-2383-840	CTCAATAAAACACATATCACTTAGGGCCCATGTAAGATTATTTGTACTGGCTCTCATTTTTTCGAATGATAAGTACAAAAACTTACAGCAGAAACGCCAGCGCTATGCACATATGCAACA
CONTIG02865_2384-3815-160	GGCCGGCGGCGCGTGCTCGCTGGACTCCACGACACTCTTCAGAGGCTTCTTGGCCTTCCTCTGCACGCATGCACGTCTCAGAGGAGTCAGCAACGCCATGAACAACGAACATCAATGCAG
CONTIG02865_3816-5413-800	GACGTTGCGAGGCTGGCGGAAGTTTTGGATTTTCAATCTTCACAAGGGTTCTATGATGACAACTTCTTATCCAGGATGTTGGTCCACTTGGATCTTAGCACGACGACTTTGCGAGGCTGG
CONTIG02867_2851-5435-1480	GTCGCACCAAGGAGAACTGCGATGACAGCAAGGCTTTGAGTGCCCGTCGCAGATGCCGCCGCTGCCGCCTGAGGGGGATGCTGAATCTGATTATTTACCGCTGGTGGATCTTGCTGGACT
CONTIG02867_791-2788-880	GACAATCTGTAAACCACGTGCAGCACAACATACACACCGCCTAGTAGCCGAGGTGATGACTTGATCTGAAAATTTGTACATGTCCATTTGCAAAGCTGCACGAGCCTGAGACAACGCATG
CONTIG02873_279-2164-1320	GTGGTTGTGGCTAGACTGGGACGACCCGCCAAGGGCGTGGTGCGGGCTGGGCACGCCTTGCATGAAACATGATCATGATCTCTTCGCGACTGCGACCAAGGTGACGGCTGGTGATGGAAA
CONTIG02873_3066-5380-1200	TTCCAGAGGTGCTCAATTTGTTTTCACAAAGGATAAATGTCTCCGCAAACTTGAGGACATCAAGCATGTGCGGGATTTGTCTGTAGCTGATCCCTTTGAATGCTGATGTTGACATTTGGT
CONTIG02880_4108-5432-600	TTCACTTACGATATATGGTAAGTTTGTTTAATAACTAATTGTAGAATACGACGAAAAGCCCGTGCGTTGAGCCAATCCAACGCAGCTACATCCCGCTAACCATCCTTATCACATGATATT
CONTIG02880_818-4007-2040	TCAAAAGATCAATTGAATATGCACGTAATCTACCAAGCATAGATGCAAGAGTGAATGAACTCACATTGGGCCAAAAGCGATTGAATGCATCGTACAAATTACAAACATTTAAAACATAGA
CONTIG02884_3353-5429-1800	ACTCCAGGTATTCCTCCAAGGAAGCATTCTTCCTCCTCCGTTTTCTTACATTTTCTCCAAGTGAAAATGGAGATGGCAGTTGCAAATAAAGCAAAACTACCAACTGCAGAACCAATGGCA
CONTIG02890_1-962-240	AAGCAGAAGAGCGGAAAAACAATAAGTTCGATACAAGGCCAACAATGACCCATCATGCGACGCAGTGCAAGTGAACCAATAACAATCAATTATTTCGAGCCGTGGTGTGGTGACTTCTAT
CONTIG02890_1015-1678-320	TCCATCTATTCAATGATATTCTCCTAGCAAGAAAATTCAATTGTGTTCATTTCTTTTCACTTCCGGTTCAACAACCTTTTCATTGAGACAGAAAGGTTTGTGAGCTTTAGATCCGTCGTT
CONTIG02890_2569-3563-640	CATAACAAGGCCTTTAAAGTCGCCGCTGATCACAGATGCATTGTAGTGAAGAGATTGCCCCTGTGTTTCGAGTCAAGCAATGTCAGTAAAAGAATTAGGGAAGCTAGCTTCAGGGACGAG
CONTIG02904_1-1601-560	TGTTTGTTCTTTTTAAAAATTTCGTGTTTTTGACATTATGAGCAATTTTGAAAATGTTCGTGTTTTGAAAAAAAATGGGCGTAGTTTCAGAAGTTGTTCTATTCCTTCGGAAAAGTTTGT
CONTIG02904_1898-5439-280	TCAGGCGTCGAACTCATGCACGTCTTTCTGCGTGCTCTAAGCGCCTGATTGCTTAATTTACTCCACGAACTTAGTGCCTGCCGTTGTAAGCCTGGGCACTTAGGTCTTTTTACTATTTCA
CONTIG02919_1-5423-360	CGGCAGATTTGCTCGCGGCGTCGGCACCTCGTGAACGTCGACGACCCGCCGGCGCTCTGGTACGACTCCATGGCGCACTGCCCCGAGTGTGCGGCGGCGGTCATGCGCGAGACGGCCGTC
CONTIG02925_1118-5425-2480	TATGTCGTACTTGGAACAATGTTTGTCACAACAAAGGAAAGATCATAAGATGTTTCGGCATGAAAATGCCGGCGTTTATCATCCTTGCTAATAATGTGTGCATGTTTAGGTGCATTTAGT
CONTIG02927_1076-1812-440	TTACACAAGGCCTAAAAGGGAACGCAATTTCCTGCAACAACGACAACACCTGCTAGAGTTGCTCTTATTAAGTTCATAAAAAACTTATTTATATCGAAATAATAAAAACTGAATTTGAGA
CONTIG02927_2212-3095-480	GGCGTGTACTGCGGCCAGTAGTAGGCGAGGTCATGGACGGCCTTCCCGGCGCCGGAGCTGAGCACGGCGTCGCGGATGGCGCCGTCGGGGTTGTTCGGGGAGCAGACCAGCTCGATGTAG
CONTIG02927_3096-5107-1000	CACATCGTCTTTGTATGAATTTCGTCCGGTTAATTCAGACAGTGGTTCAAATGTATGCAGAGAGCGTTAGATGGACGGCTTCCATGTCCTTGTCCGTGGAGTGGTCTCCTGTCCACATAC
CONTIG02942_1-2441-360	ACAAACGCTCGGTTCAATCCACAATCATCTTTAACAAAGTATTAATTAGGTTAGAGCTATTAGGTATGCAAGGCAGAGTTGAGGATGCCAGTAACGTTACAACCCAATTAGTAGATGGCA
CONTIG02942_2910-5402-1480	ATTTATATTGCGGCAGAGGGAGTACAACTTTGCCGACTGCATGTCTTATCCCAAGCGCATTGAATCATATCAAATAGTAGTATACAGATCCTTGTCTCTACGCCGTCCAGGTTTACAATA
CONTIG02954_1634-2161-200	GCTAGACTTTTTAGTATATTTCCCAGTAAGTTGAATGATTTAGGCGTGCCTTTTGTTTTTCACCGAAGGACCTGCCCATGTTTTTTTAAAGTGTGTAGATGATCTGATTTTGTACTCCTA
CONTIG02954_175-1562-840	AGATCTTCCCATCCAATAAGTTTAGCAATTTTTACATACCACTCTCATTAAGAGTAAATATAATATGAAAGTTCTCATTCAAATTAGCAGAATATGCTTACCAGGTGTTATGGTTTCTTG
CONTIG02954_3442-5413-760	ACATGTAGATGATTGACTCTTTCCGTACATGTACAATATATGCATATGCATAGACGTGACAACGTGCTAGTTCAATAAGTTAGTAAATACATGTTAGCATGTTACGTAAAAACTTTTAAT
CONTIG02968_1-3467-640	GGGTGGACCTAGAACAAAAATGTCCTGGTGTCCATGTATACACTATATACACCGATAAACAGGTGAATACCAAGCAATAATACATATAAAATCAACACACCCAACGACTTAATGTTATTT
CONTIG02968_3566-5419-1320	GCTAGTGATTTCTGCCTACATGATCATAAGAGAGATTATGAGTCAAAGCTAACATTATCATGTTAGGGAGTATGAGCAAACTGTGGGCAATTCCCATAGTTATAGTTCCTATAGTGGCAG
CONTIG02969_802-4355-1760	ATCATCTTCCGAGTTTTGTTACTCTGGAATCTGCCGAGTCATATCCTCTCAACCTCGAATCCACTCGCATTCTTCCACTGATCAGGTTCCTACTTTAGCACGCATGTTCGTGGTAGATTG
CONTIG02971_1-1809-320	GGAAAAATGAGATGAAAACGTAAGTAAGCATATAGCACTTAGATCTCGTTAAGCACAGGTATACTATGACGCAGATATACATTTTATTTGGAAAGAAATTGAAGACATGTTTGCCAATAA
CONTIG02971_1-1809-480	TCTATTTCTGCATAGTGATACATTTTAAGAAACAAGATTGTGCAATTAATTTGACTCTTAACTCTTAAGAGTTCCAACTTAAACATGATAAATTGCAAATATTTGTTTGTTACCTTTTTA
CONTIG02971_2115-4554-1320	AGGAATGGAGAAACTGGGAAGGCCTTGCGGTATTTCACCTACCTGGGCACTCAAGAAACAGAGAATAACGATGTAGTTTTCTAGCATAATGTGTTATGCAAGTAAATTTCACTTGATAAA
CONTIG02971_2115-4554-1480	ATCAGGTAATCAACATAAGGGTTGATTGTGGCGGTCTGTCACCAGTGACTCATTGAGAACTTTTAAATGGATGAATAAAAACATTTATCGTAGGTGCACATTTGAGTTACAAAATGAAAA
CONTIG02971_4618-5406-360	CAAATAAGTTTACACGGACAAAGAAATTCCACCTGATCTATTCCAGCAATTATACTCTCAATAAGTGGTATAATCTTGCTACTTCTTGTAACACTGTAACCCAAGAAATACTTGATTTGG
CONTIG02971_4618-5406-240	CAGTTTATCAAACGATTATCTAGCCATGTGCGTATAGCACCAGCCAATGTAACATGCTTTGTCTAAGCAGTGTGCATCTAAAAGAAGGCAGGCAAAAGATAGAAATTGACAAGGAGGTAA
CONTIG02978_1494-2079-240	TAGGGTCCATCCAATTCAACTCTTTCCTCACTTGTTGCAAGAGCTCCACATAGCTAGGACTACTATCAAACACCATGTCAAACTCATCCGGGTCTGGTTCAATATTGCCTTTCAAGAAGG
CONTIG02978_2850-3459-120	GTTCCAGTGCCTCTTCTGCGACAAGACGTTCCTCAAGTCGCAGGCGCTCGGCGGCCACCAGAACGCGCACCGCAAGGGCCGCCTCGACGGCCTCCTCTCCGACCCCTACAGCAACGACAG
CONTIG02980_100-3708-2920	AACAAATCTCTCAATCACAACTTGTTGTTTGTGTCACCATGGTCGTTGTTGTTATTGGCTACATGTGTCTGTCGTTTGTGCTCAAGAGCACACAAAGTGTTTGATGAAATGCATACACGA
CONTIG02980_3768-5400-1240	TGAACCCGGAGTGGGACCAGGAGTTCAGCTTCGTCGTCGCCGATGTCCGGGAGGTGCTCAAGTTAGATGTCTATGATGAAGACATGATCGGGACTGATGACTTCCTGGGCCAGGTGAGGG
CONTIG02980_3768-5400-1120	ACTGTGCGTGTGATCGGAGCCCGCAACCTGCGCGCCATGGATTTCAACGGGTTCAGCGACCCGTATGTGAAACTGCAGGTTGGAAGCAGCGGTTCAAGACCAAGGTGGTCAAGATGAACC
CONTIG02982_3725-5397-160	TGTTGAACTATATCACGTTGTCCTTACTTTACGATATGTCATGGAAAACTCACTGAAGAATAGATTATTACGTACACTACTGGAATTCGACACTTTGCCTACTGTATGGTCCTTTATCGA
CONTIG02982_60-3660-1400	CGCGCAGGAAACCAGGGGTGACATTCGGGCGGACTGGGTGGTCTCCCATGCCGGACCAGTAGTCGGCGATGAAGTTGATCACCTGTTGACCCTGACGCCGGAACTCATCGGCGTCCAGCA
CONTIG02985_1-1392-320	CACTTGCTAAATTGAAACAATTAACAAATGTGTGTTCTTCCTGGTAAGCTTTTGGCCCACCATAGCAAGCTTGCCCCATCATTCACTCTATTGACACCGAAGAAAGTGAAGCAGCTAATG
CONTIG02985_1443-5397-1840	GGAGAAGTGTTCTTTTGGGATGAGGGAGGCGAGCTTGGCGCAGAGCGCCTTCATGTGCTGCCTTCTCTCCCTCTCCGCCTCCTTCCTCGGCACCACCCTCGCCGTCGTGCCGTCCCTCGT
CONTIG02995_2435-5401-2520	GCGGGCGCAACACGTGGATTCCTCCGTGGGTGGAGTGCGGTCAGTCGTAATAAATTGCTAATTGCACACATAATTCAGGATTAAATTAATTTTAACCATTAGATTTTATTCAGTGAGGCT
CONTIG02995_451-1770-720	TGACGGGTAGGGCTGCGGGCGGCGGCCCTGACCGAGGCCCCCTCGGCTGGTCGGGGTGGCGGTGCAGTGGCGGTGGCTCCGGTGGTGTGTGCCCGGCGGCTCCGGCGCTTGGAGCTCGCC
CONTIG03010_1-3072-2080	GACCTTGCACTCCATTTGAAGTCCTAAAATATAAGATGTTTTTTGACACTCTGGCGCTGACACATTTATTTATCCATGAGCAGCAAGCGTCCTCGCCGCTGAATGTGTGGTGTATGTTCC
CONTIG03010_1-3072-160	ATTCTGAGATTTTTCATTCTAGTCTATAGAGGTGTTTCGTAAGTATATCATGAAATGACAAGTTATTTGATTCACATATATCCATACCCAGGTTCGTGCCATCTAGGCTGTAACGAGCTA
CONTIG03010_4510-5391-240	TGGCTAGGTCGCTTAGCTAGCCAACCTTTGGGGCGAGGACGACGGTCACCACGCTGGCGATGGTGCCGACGAAGACACGGACGCGGTTTAGGCTGAGGTCCTGCTGCACCCCCGCCCGAA
CONTIG03012_1-773-400	TGGTGCGGAGCCACTACAATTTCGAAACTATTTGTATATATGGAGGTTGACATTGTTGCTAATCGGGATCTGGTCGAAACTTGAAAGCCACATGCATGCGAGAGTAGCATGTCCACCGGT
CONTIG03012_1995-3033-720	GCATGACTAATAATATAGCTGGCTGCTGGTATATAACGTTGTCATGTCATATATAGTCATCACTTATAGTCACTCATACAATAAGGTTAGCTATAAAGTTGGATATAAAAGTACTACTTT
CONTIG03012_3945-4415-120	CACAACATCAGGGGGTCTACAATGAAGAGAGACACCGAGCGGTGACTTGTAGCTCATCGAACATCCGCCCCAGCCGGCCGCGGTCCTGCTGCCTAGCCAGCCGGTGCCGGTGCTGCAAGA
CONTIG03012_4516-5392-120	CACCCTACACTCTTCTCTGACCATAGTCCTTGTCTGGCAAGTTCTTAGTCAAGTCCCTAAGGCGGCCATCCCTTATTTTGATGGCAAGGCAGCGATGTCGTAGTGATGTGGCAGGACCTG
CONTIG03012_887-1565-120	GTTGTCCTCTCTATGGCAGAGTTTTGAGTGAAACCCTTATTCATCTCGGACTCGATAGCGGCGACGCTTCACACCGTCTTCCTTTTTAAGGGTATTGTCGTGGAGGTTAGGTATCCTAGC
CONTIG03027_1022-5368-3120	TGTTCGAGAAAAAGGTGTAGAGGTTTGAAGGTGTTGCTCTCAACAGTCTTGTATATTATTTTCAACACCATGATATTAGTGTGGAAATGAGTAATGTTATTTTGACCATGGTCAGATATA
CONTIG03027_202-932-480	TTTACAGCCAAATATGTAGGTAGGTACCTCTTGGCTATATGCTGAACCCAGAAAACGCTATGTATATATCATTCACTGGTCTCTCCTTGAGGCACAGTCGTCATCTAAAGGCAATTCTCG
CONTIG03040_1746-5376-1400	TCCATATATCGACGACATGGCCACCGATGGATCTACCGCTCCTGCATCAGATCAGATATATAATTAACAGCAGGAATTAACTAGATGTGTCAGCACGCTAGGCTAATCCACGCCACACAT
CONTIG03040_634-1604-720	AAGCTGCCATGCCCAATCTGGGGGCTTCTCTACTCCCACAGGTGCGACGGCTCGCACGGACCGGCGGCCGGCGGGCACCATAGCCTGTGATTGTTCTGCCGTCCCTTGTAAACAAATACT
CONTIG03042_1-2103-1640	CTCTCTTGTGCAGCGCCCTCCATCACATCTGATCCGAGATACCCGACCTCCTTATGCAGTTGGTTGAGCACCATGGAGAAGAAGATGATGCCCACCAAGAGTACCCAAACCGAGAAGAAC
CONTIG03042_4241-5262-560	ACCACCCGCACGCGCTCCACCAGCTGGTGTACTACTCCGTCTACGCCGGCTGGGACCGCGCCCAGAGAGGCCCGCCGCCCTACTGGTTCCCCTCCCCGTAAGTCGCCGGCCGCCGTCCAT
CONTIG03044_1-1727-120	TGCTCATTCACAAAAACAATGTTATCTGTTATATTTTTATCTGCAAACATTGTTTCTTAATGCTTATTTAAATATTGTATATGGAATATATTCTAATACAAGTGACAAGGATGAATTGCA
CONTIG03044_2908-5373-2080	ACTTCAGGGATTTAGAGGTGAGGATTCATTTGCGTCAAGCTCTACAACTACAGGGTTTATTTTAGACTTCACTCCGCTGTAGCATGTGCATCCACATCGAAGGAGCCAAACTAATGCTTG
CONTIG03045_1-3740-1040	GACCTCCAAGTCGAGGCGTCCATGAGCACCGTCGGCGCGACTCCGTCCGAGCTCGCCGCGCCTACGGCACCAACTCTGTCTACGACCGCTGACAACGCCGTCGTGGAGCTCAGTGAGAGC
CONTIG03045_3792-5042-720	TCTAGTGGGATAATGATCCTCCATAGTTTATTCTAGCTGAACTTGTTCTGATGTATCCTTATTTGAGTTGAATAAAGTGTGCCACAAGTTCAAAAAAGGAGCAAAGATGTATCGTTTACA
CONTIG03051_3404-4925-1120	ATTAAGCAGATCACTGTAACGGTATTCCTGCTTCTTCCCGGGGCAGAATGGGCATCTAAACCTGTCAGTGCCAAACCTCGCCACAAGCTTGCCAGACTTCAAATCCGTGTATGCTTTTTT
CONTIG03053_211-3137-2080	TTGTTGTTAGTCCACGTATATCTAGCGCCAATCCTAGCGATTTCCCACAAGGCACAAGCCACGATAGCGTTATTGAACAGAACACTCTCGGCCAGTCAATATTGCGGGTATTCTTATCCG
CONTIG03055_1-743-160	AATTGACTCAGCCTCATCTACTCTTCCATCCATAGAAAGAGCCAACAGCAGTGTATCGTACGTTGTCCATGTCAGCACCTGACCTTTACTCATCAGCCACTTGGTTACCTGTGAAACCAT
CONTIG03055_1664-5365-160	AGGGAGATACAACTCATGGACTTGACATGTGTTTATCAATAATAAAGCATTGACAATCTGGTACAGTTCGATAAATGAAAGCAGCATACATAAGGTACTCACTTGAGTGGTTTTCCCTTG
CONTIG03055_806-1663-560	GTTCATGTCCCTCCGGACTAGCTCTATTCTCCTATAGCTGAACACACTTGCTAGTTCAAGTGAAAAAATTGCTCTCTTTATACCATATGGGCGAACTGAATGAGACCAGACACACTGATC
CONTIG03055_806-1663-440	CCTTTTCTGTATATATACATCAAGTGCTCTTAAATTCATCTATAGTCATTCAATGAGTGTTAAGATAAGAATGAATGTATGGTCGCTGTATTATTTCTATATGGTATCAGAGTGGTCGAT
CONTIG03056_1178-5370-3200	TTGCCTCCTACCTTGTAAGGGTCCGAATCAATGGTCAAGCATCTTCTGCTGAAGGTCCAAATCATTACATTGCTGTCAAATCTTGTAAGAGGAATGCCAAAGGTGCCTACATCAACCTCT
CONTIG03056_208-1090-640	ATCTAAACACATGAGCACTGTAATCTGCAGTAGTGTCGGACTGTCGGTGCAATACTTTAAACCTTGTAAATCATACTGACAGGTGCAACTTCAGTTTATGATCATCTGAAGAGTTTATGA
CONTIG03063_762-3250-1520	ACTAAGCGCTTGATGATGTTTATCATATGTAGTTTTTTGGACATCAAACTTTGACTTTCCAGGCCGTGTACAGCAAAGGCAACTATACACGTTGTCAATATGAGTGCCTATATCTGATTC
CONTIG03065_2718-5365-1280	TTCTAACAAGGTAGCATTGAAGAGTTCATCTGGGAAAGTCCCACTGAGGTTGTTGTGGCCAACCTTGAGCACTCTGAGCATGGAGCAGCTACCAAGTTCAGGGGGAATGCTCCCTCTGAA
CONTIG03065_867-2140-520	TCATCGGAGCGCCTCTTGTGTGCTTTCCCTGTAGATTCTCTTTGCTGGACTGCAGAGTCAAATGTTCTTATTTCTAAACTCAATATTTACAAATATTAACCATTTGTGAGCGGTAATAAC
CONTIG03066_1-5379-1160	TAGATACAAAGAGATCGCGATAGACACACATTTCGTCTTTTCTTGAAAACAAATCTCGAGTAACATCTACACTCACCGTATCAAACCTCCCATAAGAAAAGCTTTCGCATATTCCCCATG
CONTIG03069_1-5364-2160	GTGATGCACCTGAATCCCTACTCTCGTCAAGTGGTGTAGGTTTCTCCAACAGCTTCGCCGTGTCTAATGGATTTTCTTGTTCTGGCTCCTTATCATCACTTGATACAGGTCCTACTGCCC
CONTIG03069_1-5364-2000	ATACAAACACACTGCACCCCTCACACTGGAAACATTGGGAAAGGTTAAATCCCAGCGCTAAACGGACGAAAACGAAATCTTGAGCTCATCACTGAAGTCTAACGCTCATCTGCGACCATG
CONTIG03070_2200-3669-920	TGCACCACATGCTTTGAATCAGACGGCTACAAATAATTAAGGTCACGTGGAGGGCTGTGGATGCAGCAAAGCCATTAATGGTTGTTAGTGTGGTTTGTGTATGTTCAACAGCCGCAAACC
CONTIG03070_4011-5356-200	CTGCTCCTGGCCATCCCAGAGGTCTACATTAACAAAATCTGTGGTCTCGTCAGTAGACATATTTGGATCATCAGCATCAGCGAACACCTCTGCAATCAAGTAATGTGAAACAGTCCCAAC
CONTIG03077_1-3243-560	ACTTAGAGACCCTGCTTTTTCTGATGTCCATGAATTGCCATTTGATGTCTTCCCTACCATCGAAAGAAGCCAAATTGTACAGATTTTATGAAACCGTGTGTGATGGCTTGAATCCACAGT
CONTIG03077_1-3243-680	GCGTCCTACTTTCGATAGGACCAATTGACAATTGAGCAAATTTTCCCATTATTTACCTATGCAGTTCACCTGTCCAATGTGCAACAGTCTAAACTTGACCGGGTTTATTTTTCTTACTAC
CONTIG03077_4798-5264-120	TAGTTGGGGTGTGTGGATGATGTTAGGCGCGACGTTCCTCTTCTTCGACTACATCGGATGAAGTTGACGGTGTCGAGATCTGGTGACCACGGGGAAGATCCCCGGCCTACGTGTCACAAA
CONTIG03081_2671-5351-800	ACAGAAAAATTCCACGCTTAGGGACCTAGAATGAACTTTACCCATTATTATGTCTAGAGATAATGTTAGATAAGCACATTTTTGTGGTCATAATCATAGAGGACCCTAGGTTTTTGGCTA
CONTIG03084_3861-5353-920	CCCCGGCACAACCAGCCAATAAGTGGAAGAAAACTCTGCATGCGCAGTGAGGTGGGCTGGCCCAGGTTGTTGCGAGCGGTGTGTTTTGTTCCTTGATTACATTTCCTTCATTCTCACGTT
CONTIG03084_66-3807-520	ACGCAGATGATGATGGTCAACTGCTTCCCGGCGTGCCCGGAGCCGGAGCTGACGCTAGGGATGCCGCCGCACTCCGACTATGGCTTCCTCACCCTCCTCCTCCAGGACCAGGTCAATGGC
CONTIG03084_66-3807-640	CTCGAGGTCTGTCAGGGCGACGACGACTGGCTCCTTGTCGACCCCCTCCCCGGAGCCCTCATCGTCAACGTCGGCGATCACCTCGAGGTTGTACATATACACATCTCTCGAGGCATACAC
CONTIG03087_1-2640-400	ATTACCGACGGTGGAGGCGAGACACAGAATCGAGCAGGAGCAGCCGAACAGGGCAACAGGTCGGCTACCGGAAATTGATGATGATTTTCGTCACACAAAATAATAAAAATATGGTTTGCA
CONTIG03087_3110-5366-1560	CATTGGCCCTTGGATCACGTCGGGCATCCATTGCTCGCTCTCGAGGTCGAAGCAGTGCAATGTGTCGTCCTTTTCGTGTTTTGCCTCCTCCAAAGAGTAGAGGACGCCATCGACGGTGAC
CONTIG03096_1-2748-120	ACCACAAGACCTTTCTGGTAATTGATGATGTGTGGAACCATAGATCATGGAATGACGTACTGAAAATACCCTTAGTCAATGATGCTGCTTCAGGCAGCCGAGTCCTTGTCACTACCAGAG
CONTIG03096_2809-3516-360	AGCTCGCGCTCCTCCTTCGAGCAACTGCGCTACTCCTTTGCTTCCTCATCTCCCAAGCAGGATCCACTTCCCATGCATGGTCAAGCGACTGTATCAGAGGCTTGCCTTAGCAGTGAGCGA
CONTIG03096_3570-4593-640	CAAAAACATTTTGCAAGTTTGGGTAATTTGAAGCATTTAGACCTCAACTATAATAAATTAAATAGTGTGCTCATAGAGGAGGATTTGGCAGGACTATTGAATTTAGAGTATCTAGACTTG
CONTIG03097_2734-4858-120	GCATCACATGATGAAGCACACTCTTCGCACGAAGGCCAGTCGCAACCTGCAACCATGGAGAAAATCTTCCCTTTGACGGTCGCATGAAGGCCAAAACTTCAAGTTTAGCACATGTTCTAC
CONTIG03097_773-1737-120	ACATACACCGCTCGACTCGTCCATACCGTATTGGTCGAGTGGGGTATGGAATGGACAATACTTCCCCTCAATAATGTCTATGAGGGCGTACAACACAAATTATACATTTGTCAACAATGA
CONTIG03098_296-3848-2160	TGCAGGCGAATTACGAATTCCGCACAGAAAATCCCCCAACTATCGATCGCTCATTGGACTCATCGACACGAGAGTCGAACTGGACAAGAAGATCAAGCCAGAGGATGGCAGTTACCTCGC
CONTIG03098_296-3848-2280	TGCTCTGGGCATCATGGCCTCCAAACTGGCCTACGAGAACGAGCTGGTCATCAAGAACGTCGTCGAAAACCATTGGCACATGAAATTCCTTGAGTTCTTCAACTGCTGCAACGGTAAGAT
CONTIG03101_1-1321-160	TCTCCCATGCATATGCATGCCTGCTGCTGCGCGAACGAGACCACCAACAATGTGTGCATTATTAGTCCATATAGTTAAGTGGCATGAAAACTGTACAAATGAATATGTTCTTCCGCTACT
CONTIG03101_1392-4289-1440	ACGCCCTCCCATCCTTATCCCCCCTCCTGCATCTTTCTTCTCCTTTCTTTTCAATTGCCAACCATGGGAGCGGCAGCCCCGACCTTGCTCATCTCCTTCCTCTCTCTACTCCTCCCTCCC
CONTIG03101_4437-4946-120	TGTCAAGTTTGTGAACTTTTCTATAAATCTGACCAAGTTTAAAAGCTTGCCTTAAGACGACAATACTATTCATATGCAAATGTATAGACATCTACTTTTACTTTAATGATTGATTGTGGA
CONTIG03111_229-5071-3440	AAGGAGATGCAGTACCACACACACATGTTCAAGAAAACACACGTACATTACTGTTGTACTGTAAGTATTCCACTCGTCGGCTTTGTCTTTGCATATTAGGATAAGCTCAGAGTTTCTAAC
CONTIG03121_1-2674-480	CACTGGAGTCCATCGAGGGCCTCCAATTCTGTAGAAACCTGAAATACCTGAGAGTATTTAACTCCCCTGGCCTAGCTTCCTTTTTGGAGCTCGTGTCGCACCAGCAAGGGGCCTCTGCGA
CONTIG03121_2739-3762-120	AGCTAAAGTGCTACCGTTTGTGGAGCGAGTCCTGATTCAAGATGAGAAAGTAGAAATACAGTAGAATGACAACACCACTCAGTAATAGTTGAATTTGTACTACTATGCTATATGCGACCT
CONTIG03121_4734-5344-320	ACCCACGCGACGGCACGCCGCGTCCCGTTGATACGGTACATGTGTATACTTTTTTGTTGGCTCATGTAATAAAAAGTTACAACTCCATATGTGTAAGTTTGTAGTTATAATCTGTAGTAC
CONTIG03122_1-736-280	TATACTTGTCCTCCCACCTACAGAACATGCATGCTCCTACATGCAACGAATTTTGTTAGCTGGGATGAGTGCACGGGATGGATTGAAAAATCGATGATGAACTTACACCATGACATGCAG
CONTIG03122_2209-5348-400	GCAGGTTGCAGTACACTTTCTTCGGGGATGTTGTGAAGTTTGCTACGACCTACAGGACCAATCTCTATGACATGCCGTTCGGTCTTTTTGTGGGGATGAACAATCATTTTCAGAGCATTA
CONTIG03122_811-2158-120	TGATGGAGCGAGAGCGACAGACAAATCCGGCCGAGTTCTTGATGCAGCCCTTAAGCAGGTACGGATCTGGTAGCTCTCGCTGCTTCCCGCTGCCTTGTAGTTCGGTGTTTGTCGGTGGAT
CONTIG03123_1557-4455-1640	TTCACCATAATGTCCTCCATAGCCTTCACGAGCCTCCGCTGAATATATCCCGTCTCAGAGGTTTTCACAGCAGTATCAATCAAACCTTCTCTACCACCCATAGCATGGAAGAAAAATTCT
CONTIG03123_1557-4455-1800	CACGACTTTCGGGCCGTAGTCATCTTTCGTGAAGTGGGGCAATGTACGATCAACAAAACCAAATGGAATCCGCTTGCCCTCAACATTCTGCTGTCCGACACAAGCAGTCATTTGCGAAAT
CONTIG03123_4456-5347-280	TTATGAAGACTTGGTTGCCGGTTGAAAAGAACAAAATCTCCATCATTGAGGTGTCTTTCCACCTGAGAAGTCAAGCACAAAACAGGTGAGCCAAACCAAAAGGCAATTTTTGTTATGTCA
CONTIG03123_4456-5347-120	CATCAACTCTAAAACTTCGGCTCTTGTCTCAAATGACTGAGGAACATGCATATTCATTTCATCCCCATCAAAATCTGCATTGTATGGTGATGTGACAGACAGGTTCAGGCGGAAAGTTGA
CONTIG03127_1119-1914-360	ACAGGGCTGTTATCTCAGAGAGAATGAAGTGCATTGTAGAGCAACTACAGCCCTTGCGTACAGAGTTCACCACTATTCTGCAGAGTTGTGGCCATAACACTGTTCCAGGCATTACCCATG
CONTIG03127_1967-5350-2800	GTCCGCGGCAGCCCTAGATTCTTTGCTGGATGGGATCCTAATCATCCTAGTCAGGTGATGCAGGACGGAGGAAAAGAGCAGGAGCTGCAGCAACTACAGCTAGTTCCCTCCGAGTTCATC
CONTIG03127_57-1036-520	CTCATCCTGGTGGAATTGTTGTCCTGTTTGGGTGCCCTACCAGATCGTTGGTAGCCAAGCTGCAACTTGTAAAAGCGATTTTGATTTCCTTCAGCAGTGTATTTAGTATTTGCACGGCAT
CONTIG03128_1219-5352-1200	CAACCTTTGCTTTAACCAATTCTCCATGATTGGGTTCGGCGGCCTATCACCCATGATGCTGCCTAAGAAGGCAGTGCCCATGGAAGTGAAGAAGTCCATCATGAATACCTTGTGGCTCAA
CONTIG03128_1219-5352-1040	TCTACGAGGAAGTATGGGAGTTCCTCGTCTTCATCCTCTCCAACTGGCTCATGGTGTCACTTGTCTGTGAGTATACCACCAAGAGCCGCTGGCGTGACAGCCGCATCTTAAGCGGCCTCA
CONTIG03153_1385-5332-1920	CCGTGAATCAGTTTTATTTGCCAAGACGCACTGATTGGCTCTCGATAAACAGTTTGCCGGGTGTCCGTTGGTTCTTGGCAATGTTCTGTTTGCCTGAGAGGCTGAGAGGTGTACGCCGGG
CONTIG03153_71-446-120	AAGTTGTCCCTTTGCCGGTGGAAGAGAACGTTGCGCTTGCGATCCACATTGTCTCGTGCGGCGACGACGCCGTACACTTTGAGTGGCCATTGCAGGAGTGGCCATTCCAGGTCCAAACTG
CONTIG03154_3995-4831-160	AAATCGTTGAATTTTCAACTGAACCGTTGAAAAGTTGGTTATGAACCTGTGACCTTCTGTTTGAATTGAACGGTTGAACTGATGGACTACTGCCTGTGATCTTTAACTGTTGGAATTGAA
CONTIG03154_4832-5338-240	GGACATAGTATACTTTCTCGTATGTTTCATTAAATAAAGCACATCAAAACCTAAGTTAGTACTTAGTAATGTCAATTTTGTGATTCATCTTCTTCCGTTGAGGATCTGCAGGAGTTTTGG
CONTIG03155_1-5347-3040	CAATGTTTTTGATAATTAACGGTATAAGTGCGAATGGATTGGAGCTCAGTGTGTACTGTAAACTGAACCAAAACAATAGTTGAAAAATAAAACGTTGAGGAATTAACGTGTCTAGATGCA
CONTIG03157_1-918-520	TTTGCTACCTTGGATTTGTCTATAGTGTGACTTTTGGGATGGTTCCCCTTAATTGCTTGCAGTGCTCTGTTAGCTCCTTGGTACCGCAATCCTCGACATCTAATTCTCGTAGTGAACTCG
CONTIG03157_1436-2058-360	ATAGTAACACCTGATCTAAGTTATGCAGACCATCCTTTGCATTAACTTCCAATGCTGCTCCAGAAGATGATTTTGAGTAGACCAAGTTCTTCACTAGTTTTGATCCCACCTCACTTATCT
CONTIG03157_2666-5218-1880	CTCCTGATTCAAATTGCCCTTCTGTACTTCTGAAACTCCTGAAAGCTTAGCATGGAGAGATTGCAAACAAGTGCTCATGTGCAAACAATTCTTAAAATCCTCATGAACTTCGGACAGACA
CONTIG03165_1-1260-600	TATATTTAGTTTCTGGATTTACCAGGATCAGAGTCTTGCACATTGGATATCTTCAGAAAGCACCCAGTGTTTGGCTAATTCACAGGATTCAAATAGTTGAGTACAAGGTACATGTATGTT
CONTIG03165_1261-1798-200	GTCCTGCAGTACCATTTAGGTCTGCATTCAATATTCTGGTACTTGTACTGCCATTTTACTGTCACTTTTCTTAGCATTACAAACTGCTCAACTATACATGATCCAGCTAGACTGATATAG
CONTIG03171_1-1084-200	TTGGAACTCTATTGACACTGACTATAACTCAAACGAGTAGTAATATTTAGGAATCAAGTAGTAGGGTGATCTTTGCCTATGTTTATCTAGTTTTATTCGTTGCAATGTTTGGATGTTTAA
CONTIG03171_3749-5336-1280	GGCGCTGAAGTAGTCGAGCGGGAGCTCCACGCCGACGTGCGTGTAGCAGGACGCGCGCCACGGCCGGAGCACCCCCGTGGTGGCCTCGTTCAGGAGGATGCCGGGGAGCTTGGTGATCGG
CONTIG03188_1-2063-280	AAAATTAGGGTTGAGAGGCTTCGGTAGAGCAGTTTATATCATCTGCGAGCGTACGTGGACTATGGGCTGGGCCGGAAATTCAAAACGGGCCGGAATTTTGGCCGGCTTGTATTTTTACCG
CONTIG03188_2392-4087-840	ACCGCGATGAACCGGTCATTCCCGAAGGCGGTTGGGCTCTTGCCGTTGCCTAAGGGCATCATGCCGAGGTTACCCCCGCCTGAGTTTGGCGGCATAGTTGACGGGTAAGAGGCAAGAAAG
CONTIG03188_4713-5327-360	GACCGGGTCCCGATCCCGCCGGTCCCGACGAGCGGCCGTGCGTGCGACAAAGAGATCAAGCGCCGCCGCCGCCTCCTCCCCGATGACCTCTTCTATGACCCCAGGTACGTCCCGACTCCG
CONTIG03191_1-1574-1080	TGCCATGGCTGGGGCCGACGACGGCGATGCCTGTGGGCGTCGCGCACCTTCTTGGAGGTGTCATCATTCGAGGGTCTACGGCCTCTTCTCTTGCACTCTGGGGGAAACCCTTGTTCCAGG
CONTIG03191_2042-5324-2600	TCTTCCAGCTTCAACATATGATAGTGTTTCGTTGTTCAGCTATATGCCGGTTTGTATCACGACCAAACATGGAGAATCTCAAGACAACTCCTCGAGTCGTCTTAAGACTCGGGGGCTACA
CONTIG03193_427-5327-3160	GAACGGGCTGCCATGGCAGGCACGGTCGGAGTGCACCATGCAGGTGGCGCCTAGGTGCAGCCGTGCAGGCTACTCTTGCTCAGACGCAGATCAACGTCATCGTGCTCGTCGGCTCGATGG
CONTIG03193_427-5327-3040	GGCACCTCACATGGGTCTTGAGATATCCTCAGCATGGATTCATGGAATATGAGAAGTCCGCGGTCTCTGCTTCATCACGGGCCAGCAGGCGCGATGCTGCTTCAGCGCACCCGACCGCAA
CONTIG03201_1-1005-160	CGAGAGGATGGGGCGCCTCCATTTTCCACAGGGCATGCGTGAATATCCTGGTTTGTTGTACGCCGTCATCTTTTGGTGCTGGTTATGATGTCTGGAACATCATATCATGCTAATGTTCTA
CONTIG03201_1382-2461-240	CAACCTCTGCAGGATCCTCGGCAGCATGAAGTAGGGCTCTTGCTTTGTTACCGGGGCCACCATGCTCTCCACCGTCTCTGGGAGGTGGCTGAGCACTGTGTCGCCCCCGACAAGGCCCAA
CONTIG03201_1382-2461-720	GGCCGTCACCGATGCGGTGTGGATGACGCGCTTCACCGTCATAGATTCCGCGCATAGCCGGAGGATGATGCGCACCCCATCCGTGGCGGCTTCCGCCGATGTCTTGTACTGCCAGCCAAA
CONTIG03201_2829-5327-440	CCCGTGCGTCAGGCTAGGCCTTAGTTTTGAGCCTGAAGGCCAGCCTTCAACTTGGCATATTTGCATTTTAGGGAACAGGCCCGGCCGAGGCACGAGGCCTGACGGGCTTTTTCTCCGATT
CONTIG03202_1-5319-1680	AGATCCATCTCATTCCCCAGTAGCAAAAATGTGTGTGGTCTTAGAACATGCCATGTCATACGAAGGGTCTAGTGAACTGCATGCATTGGCCTTGAAGTCATTGGTTGATATATCCTCTCG
CONTIG03210_1-1545-880	TGGTTAGGTTAGTTTGGAAAAGGTCTCGTGCATTGGAGATGATGGATTTTGGTTGGAATTTATCAGTACTTCGACATCGGACCAGGTGATTTGCTAATTTCCAACGGTGAAAACTGTTTT
CONTIG03210_1617-3064-440	CGTCCGGCAAGTAGGCACTAGCAGCTTGAGGCGCTCGACCGTGGTGGCTCCAGAGCTGGCAAGTGACCGTACAGGTGCTCCGCCCCAGACATTCAGACGAGTTCTTCCCATTATACTACT
CONTIG03210_3164-5305-880	GGTGGCGCGCCAGCTAGCCAGTGGCCGGCTCCCTCTGCACTGCAGCAGTCCTATGGCCAAGCTGCCCCGTTGGCCTACGCCTACCCGCCAACCTCGGTGCCTGCGTCTCCTTACGGTGTG
CONTIG03213_2022-5322-3040	CGTGGCGCGAGACGCTGACGGAGATCCAGGATATGTGGATGAGGCTACTGCTCTACGCGGCCGGCAAGTGCCCCGTGGAGATGCACGCCCAGCAGCTAGGCAGAGGAGGGGAGCTCCTCA
CONTIG03215_1-769-320	GGGACGCCGGCGACGTCCTTGGCGAGGTGACGCCTCCGCTGCCAGTTTGGCTGGTGGCTGAGGTCTTGTCTCCACCTCAAAATTACTGGGGGCGGCGTGGTTCAGCCTTGGCTACAACCA
CONTIG03215_2395-5317-1160	CACCCACATAGCGATGGAGTGGAAGAACCAGAACCTAGGTCCAAAGATCAACCGCGGCGACGGCAGAGCGATTGGGGGCGGTCGACGACGAACAAGCCTAGGAGGAGGTTTATCACCAGG
CONTIG03215_845-2258-320	TGCTAGCCATCAAGCCATGGTGACTTTTAGCATTTTACGTTAGGGGTTGATGGCTTATGAGTTTGTCAATTGTCAGTTGTCGGCCATTAAATTCTACAGCGCGATGCTCTTTAAGGAAAA
CONTIG03225_1-1698-920	CCAATATGCCTTCTAAATGTAAGTTTCAAGATCTTTACGAAAGTAGCCACTAATAGACTGACACAGATTGCCCATTTTGTGGTGTAACCTAGTCAGGCTGCTTTCATGCCCGGAAGACAT
CONTIG03225_2391-4027-1200	GGAGAATTGTATCCAACACTAGCATCAAAACTAGTCCTTGTCGCCATGCTATATCTAGGTTTTCCATGAACAATCACCAAAGGAGAGGATCCCCATGTGAATGAATTATGCAAAACACCG
CONTIG03225_4091-5164-160	TTCCGTTAAGTTGGAGGTTGTGACTTTTTTTGTCGTTGAAACTTGAAAGGTGCAAAAGAAATCACTAAAGGCTGCAATATAATTAGTTGTAACGTAAAATTCACGTAGTAAAGATGAAAT
CONTIG03226_1-2527-1960	CAGCATCAAAGAATGTAGAGTCCTCTTCACAAGTCAATTCACCACCATCTTGCTTCTCAAATTCATCAGATTCTGTCGTGCTGTATTCTGGGCAAAAAACAATCACTGGATCATTAGAAA
CONTIG03226_1-2527-2080	AGCTAATGCAAGAGCATGGGATAACTCAGGCATGCTGATTATAGGCCATAGTGTAGTAAACTTGCAACAGCCTCCGGAAAAATAAACTTGCATCAGTTTCCACTAAAAATAACTTGCAAC
CONTIG03226_2603-5314-2040	AGAAGAAGAAATCGCACGGAGTAAGAGACGGGGTTGAAACGATCGATCAGAAATGCGGAGGCGAAATCTGGAGAGGAAATGGAAACAGAATCTGCCCCCAGCCCCACCACGAGGCGGGTG
CONTIG03227_1-986-560	AGCGGTAGAACTGCTGCGGGCACCGGTAGTACCGGTTAATAGAGTATACCAGGACAACTGGGCCACAACCGCCCAAGAAACGCCCCATCACAGAAGCTGGACCGGTGGTTGAGCGGTACT
CONTIG03227_1043-2292-720	CGGGCGTAAAGCGGAGGAAGGTTCCGGCTAAAGGAAGCCACCTTCTTCAACCTCTCACTCCATTCCCCCGCAATAAGGTGCTCCAGCAATGCCGTTCAACGGTGCCGCTCCCCCCGCGAG
CONTIG03227_2293-3249-200	GTTCAAGTTGTGCATCATCAAAATGTATCATGGGAATAATTGCATCACTTTTTTTCACATTTTGTAGGACAAGATTGCTCAACAAAGATACAAGGCCATGGAAGCTTCAGAAGGCAGATT
CONTIG03227_3755-5313-560	CCCAATAATTCGATACCCTGGAACCACCGGGTCACATTGCTGCGGTAGCCAGTGGCCAGTATGACGGCGTCGATGTCGACGACGCTGCCGTCGGACAGTTCGGCGCCGGACTTGGTGAAG
CONTIG03230_1-5321-680	GAACTCATTTCCCATAAAGTTAAGATAACCCTCTCCTCCTAAACCCATTGTGATAAGTCTAATCATTTTATGCAGTGCTATTCCACGATCAATATTAGGTGTCGAAGGTCCGTTCAGAGC
CONTIG03232_1-1217-440	GTTTTCTAAGACCACGATCAGCTTCAATATCACCTTTATGGAATTGACCAAGGGCATCAGCAGGAATACCATGATTGTTGCTCTCTTGAGTTGTCATTGCAGGTGGGTTGCTTGAAGTCG
CONTIG03232_4791-5305-160	CTTCAGGTGATGGGGATATCTGTTGAGGAAGGTGAGTGGGCTATTGTTGGTGGGACAGGACAGTTCGCAATGGCAAACGGTGTCATATACAAAAAGTTCCATGAGCAGAGGAGCGATGGT
CONTIG03245_1-4561-3360	TAACAAATTGATTAAGTTGCCTCCGGTTCATGGAGAAGACTTGATTTTCTTGGTCATCATAGTAGAGTTAGAGCTCCCAATGATCAGTTGCTGCAGAGCTGAGTTGTACAGTTGGAATTC
CONTIG03246_1-5310-1760	TACTTTGACATCACACAGCCTTGGGTGTTCTTATATGACGTGACACTTCTTCCTTCGCATGTGTATTATACATAAAATGTTTTGCTGACACGATGATTTCGTGTTGGGCAGACAAAACCA
CONTIG03252_1-600-320	CCAGCAGGCATGTACTCATAAACCAGGGCCCTTCTCATTTCCTCTGAGCAGAACCCCACAAGATGGACCACATTGACATGGTGGATCCTGCCGATGGTGGAGACCTCATTGATGAAATCT
CONTIG03252_688-3735-800	TATGAATGATGTAGTTGATGGCAGACACATAGTATGTTGCGTTGTCGATGCTAATTGTAGCCTTAGTATCACTGCAAACTAGCTCGTAAGATTGATAACCGCACCCAGGTGGATCACTTG
CONTIG03258_1-2016-1480	ATCTGGTTCCAAATAGTTTGGTTGAAGTAAATGTATTATACTTATGCAACTTCCATGTAAGGATAATTAAACTAGTACTCACTAGTCATTATTAACACTAGCAAAAATGCATGTGCGTTG
CONTIG03258_2442-3305-320	GTGTTTGACAACATCCTCCAGAGTCGACACATTGTTGAGTTCCTGCTGGCAGACGATTCTGGAGTACTGAATGAGGCCGTCCTTGGCGAATCTGCCTTTCCTCAGATCCACGCACAGCTC
CONTIG03258_2442-3305-440	CATGTACCTCTTCATGACCTTCTCAAGAGGCTTCTGCCATGACCAACATCTTTTTGACGTGATGAGATCGTGCAGCGCTGCAGGCGCTGCCGGCTTCTGCCGACGTGGATCAACTCATCT
CONTIG03258_3375-5305-1680	TTTTCCTCTAAATTACCCAATTTTATAAAGTTTTTGTCAGTTTGACCCATTTTCATGTTTTACCCATTATTTTAGAAGTTGCTCCAAGTAATTGTTTGATAAACACCCCCAAGGGTTTAG
CONTIG03259_1-2044-1720	GCCGGTGGGCACCGTCGGCTCTAGGCCTGGGCCGTTCCTCGCCGGATCTGCTCGCTTCAAGGCTATCATCACCGGGAAGGGAGGTCACGGAGCCGTGCCCCATGCCACCATTGATCCGGT
CONTIG03259_2179-3210-480	TGGCGGAGGAGATGCTCGGAGATACGAACATACGGTTGTGTCCTCAGGTGATGGCGGCGGAGGACTTTGGGTTCTATGCACAGAAATTCCCAACTGCCTTCTTTAGTGTCGGTGTCCGCA
CONTIG03259_2179-3210-600	CCAGCGAGGAGATCACCCACGTGCACACGCCACACTTGGTGGTCGGTGAAGATGCGCTCCCTGTCGGGGCCGCGCTGCATGCTGCTGTGGCCATTGAGTTCTTGAACAAGCATGTTGCCT
CONTIG03259_3470-5299-1440	TACATGGCTTCCTCGAAGGATCTCACACGGCTTTCGGTCGACGGCCGAGGACTCGGGACATGTTGCGATGCGTGCAATTGTTGAGCCGGAAATTTTTGAGGCCATGGCGTGTACGTGAAA
CONTIG03263_1-5304-4080	CGATTACTGTCTGATATTATCAACTAGTATCTTGCAAAACTGCATGAAAGTAAAGATCAACATGAAAGTAACAAAGAAAAGTGCTAGTATTTAGCAAGGGAAAAACACAGTTCTGCTAAA
CONTIG03266_1-886-640	ACCTGTACCTCGCGGCGTAGGCAGGGGGAGGTTGGAGTCGCGAGCCGCCTATCCTCACCCGGCTTCTCTGGAAGTCGTCAGCTGATAGTCGGCTTCTCTGGAAGTCGTCAGCTGAGAGTC
CONTIG03266_3197-5297-600	AGGGAGGGACTAAGCTAAAGCATATGGATATGGAGTGGGAGCACCTGAAACGCTGCTTTGGATCGTTGACGGAGGAAAACCACTGCCTGCAGCGGGAAGTGAAGGAGCGGAGGGAGATGC
CONTIG03266_953-3092-1360	CTGCCTCCTTCGTACAGAGATGAGGAACTAATACTTACCGTGTGAACAAGTATAATATCTCACATAATCATGTTTAAAATAAAAAAATATCGCAAATAATTAGTCGCCCCGCATTCTTCT
CONTIG03267_2817-4634-440	ATTTCCTGATGCCCACAGGTTCTTGATGGCAACATGCTGAAGGTATGGACGGACCGAGCAGCGGAGATCGGGCGCAAAGGCTGGTTCTGGGACTACACACTGTCTGACGTGGCGATCGAC
CONTIG03272_1-1904-1000	TCAATCTCTAGAGGCACAATAACATTAGAATTCGTTTCTCTGGTCAGCTTGGCTGATAAGTTTTGCTGTCCCGAGGTTGATCAGGTCACTGCCAGGTTCATGTCCAAAAAATAAAAATGG
CONTIG03272_2672-3286-240	ACCACTATGTTGTCCCAAGTTTTTTCAGTGACTAGCAGCACACTTATACACAACCAAGACAGGTGAGAGCAACATTTTGTGTACATTCGGGACCATGCACTTGTTCTTGCTTTCTATAAA
CONTIG03272_3638-5310-880	ATAATCATCTAAATCCAAGCAAGTAAACTGTAGAGACATGTCTTTGTAGACACAAAGACTATATACTTATCTCTTGACGCTCTAGGATGAAAATTAATAAAACTGACAGTTTATATCTGA
CONTIG03280_1-1336-1080	AAAGGTTAACAATATTGAAAAAAGTAACAGCAAGAAGGCCCATGTCTGTGCTCCCAGCAAATGCGAACTCTTCAAGGAGATGACAAGGAGCAGACGCTGACTGAAGGCTTTTTGGCACCC
CONTIG03280_2837-5301-120	ATGCACCCAAGGCCTGTCATCCTGATTTTTGAATATCTGCAACAATTTTAAAGTAATGTCGTTGAAAACTGTGTTTGTTCTCCATAAATATGTATGTTACGAGGCTGTCAAATAAGTAAC
CONTIG03281_418-5136-3160	GGCGCAAGGACTGATGCTGGGAGTTGTCAAGAGGTAGCAGCAAGAGTTGTTGGTGTTACTGGTGATGAAGTAGGCCTGGAAGTGGAAGCTAATAAGGCTATTAAGAGGCCACGAACAAAT
CONTIG03296_1-659-160	TTCTTTTTTGTATGCCGAACTTTTCATCCGATTGCCGAACTGTGGCCGCTGATCGCCGGACTTGTGGCGTTTTTTGTGAGCGGGAATGACCAAGTTTGAATTTGCCGTGACTTGAGGGGT
CONTIG03296_3079-4690-640	ATCTGGCACTAAGGGAAAGCAGAGATCGGGGGGATCAATCTGGATCACCTCATCTGAGGTAGATGCACTTATCTGCAAAAGAATACCACAACCATGGATAAATGGCCTATTAGAAACACT
CONTIG03296_4691-5290-280	TGCTCCGCACAATAAAATCACCAGTGTAGTTGTCTTCTGGTGCCTTGTCTAGTGGTTGCATTGTTATGTTGACACCAAACTTCGATCGTGGAGCCACAAAGCCTTTATTTGGTTGTATAC
CONTIG03296_735-3018-1160	AGACCTAGCTACCGCGACCAGGCAACTCGCGTACAAGCATTGCTGCCAACCAACAATGTCGTCGGATCCCTCCGCCGCCGCCACCCCTTCCCCCGTTGTACCTTCCTCCATCGCCGCACC
CONTIG03297_1-5289-2400	CCCTTCACCGGTCAAAGGCGACATAAATTGAAATTACTATGCGTGATAAGCTGCCAGGCCATGTTACCATGTCGTGGATTTGAAGAGTACAAAGTTGTGATGAGCCTTTCTTTGTGTATA
CONTIG03297_1-5289-2520	ATCGTGATGAGCCTTATGTAGCTGTGCTTGACCAAGCATGAATGTTTTTGGATGAGTGCAGTTTGTTAAAAGGGATCATATGAATGGGAGCACTGTTAACTACTCCCTCCGACTGGTCTT
CONTIG03300_1-1229-840	AAAGCTCTAAACACATCCAGCAGGGATGTAGCTCCCCTTTCACCTGATCAAACCAAGGTTTTGATTATATCAGATATATACGACCACGCACCGGGGTTCAGCATATCAAGAATTTTCAAT
CONTIG03300_1230-2615-520	CTTGCGAGTGCCTTCAGAGCACAAGTTGTGGCTGCAGATGTCTCCTATTGAACTCTGCCTTGGAATCTGAGAGGTCTTCTTCCTGGTAAGGTGTGAGTAGCCATGGGAGAAGAGGATATC
CONTIG03300_3064-5288-1040	CGTTTTTTGTCCTTCTGACACAAGAGTCCTCCCATTACTTTGACAGCAAGAGGCAAACCATCACATTTTGCTACAATCTGCATTCCAATATCCTTGAGCACATCAATTTCACGTTCACCT
CONTIG03302_2289-4127-640	GACTGCACTAGTTCAGTCCGCTACTGATGCATTAGTAGGCGCGACATTGTCCTCCTCTTGCGATGGAGCTCCGTCCCAGATACAGGCTGATGGGTAGCGCTGGCGACGAACGTCATAATC
CONTIG03302_257-2288-640	TCTGTGCTTCGACAAAATTTCTGTTCCAGCAAATTGAAGTTCTTGGAACATGATATTCCTTTGATGGCATTGACTGCTACTGCAACTCTCCCGGTACGAGAAGACATTCTTAAGTCCTTG
CONTIG03306_3965-5297-520	GATGGAGGGAGTACAAACGACTACTGCGTGAGACCAGGAAGCTCTCCACTCGATACATAACCACTTGATTAGCGTCGTAGTTAACAAAGAAAACAGCGTGGATGTTGACCCTTCCGTTGT
CONTIG03310_1-4868-600	AAGGTACTGACATTCCACTTCACCAACGTCGGCAACCTCCCGCCGCCTGTACTATTTTACACACTGATATATGCAGTACATTATAATGTCACGTATTTTATCTATCTATCTTTAAAGTGG
CONTIG03310_1-4868-800	GTAACCAGTAACTAGAAGTGGTACTAAATTGAAAACAAACAGAATGAATCAAAGCTAGAATAAACCAGTAACCCTGCATTCCTGGGTCATGGATATGGCAGGAGATGTATGGGTGGGATG
CONTIG03331_1364-5281-2760	CACATCTTGGCCTAGCCAGTGGTCATACTCCCGGCGATTGCAGCGAATTAAATGCGCAGTCGTCAAAACAGTGCCGGCTTTCTGCTCCTCGTCCCAATCAATCCAGAAACCCGAGCACCG
CONTIG03336_1-3137-1000	TACGATGAAATACAAAAGTGGGACTCACGTGAACTTCGCAGGTCATCAATCCCATCTGACCATTCCCCTTACATCATCTTCAATAAAACTTTTGATTCTTCCTCTCCAAACTAACATGAT
CONTIG03336_3189-4607-520	AATCATTTCAACACTAACAATGAGGCCACGAGAAATAAGGAACCACTCCTACCACAAATATAAACCATCATCGACCATTCCGATTGTGTTAGCCTTGCAATTTCAATCCATTTTCCCATC
CONTIG03345_3139-5279-320	TGAAGAACGCTGCGCCGAAGGTGTTGATGACGTGCTTCTTCAGCAAGCATTTCCACCCAGCCTCGATGAGGATGTACGGTCCGATCAAGGAGCTGCTATCCAATGAGAACCACTGTTGTA
CONTIG03351_1-4503-3040	TAAGGACCAGAATTGTTCGTGAGCTCATATTACAATTGGATATTGCTAGGGATAACATGATGCTCACCCTCAAGGAACACACTTTCAAAGGCAAGTGAAAGATGACGAGCCTTGGTTTTG
CONTIG03351_4554-5286-120	AGGCAAATGCCTTGTCTGCTGGGCCCAGGTGTGATCACCCATCTACATTGGTGGGCTTGGGATCCATGACCTACAAGCTCAGGGGCGACCGCTTAAAGTATGCTCGCTTTGGCAGAGCAC
CONTIG03353_1366-5282-1080	GTTTTCTTCTATAAAAAAATACCAACAGGCTAGTCTAGCCCAGGTTGGTCTCGTTGTTTTTTTGCACCATGCCCGGCATCCTATCACCGACAAAATGTCATTGATGCCAAGTCACGCCAT
CONTIG03375_1023-3101-640	ATATGTGAGGCATATGCCACCCATTGGTGAAGAGTGGAAACACATATGCAGTGTCACAGGGCATGGTGCCAGTGCAATATCTTTTAGCCCGATTTTGTGTTATGTGAGCAGTTCTGAACC
CONTIG03375_1023-3101-520	GATGGTCAAACACATGGCATGACACAGCATGGGGGGAGGGGATGGACAATGGAAGAGATGCAGTATGGTCAGTGCTGTCACAACCACCATGTCAGTGGGAGCAGGTAGAATAAATATATG
CONTIG03375_269-1022-280	TTTCTCTTTTGTCTATTTAACAAAGCAACCTTCCGCTGATACTCAAGCTTCATAATCTCACCAGCCTGTGCAATTCAGACATATAAGCTGTATTAGAGGGTACCAGGTAAAATTGGGAAC
CONTIG03375_269-1022-160	TCACGGAGATGCTGAATCTCTGAGACAGTTGAATCCATTGATTGCATATCAACTATGTATCTTGTATGCAAATGGGTTACAGCAGCTTTAGTTTTCTCCAGAACCTCAACAGCAGCATTA
CONTIG03375_3155-4261-520	AACCACATCTTCAACCGATCGATTAACTTCAACTAGTCTTTATTCTAAGGTCAGCATCCCTCACGAATTATTTTACGTGGATCCCCATGTCCCTTCCACAGCCTCACTTTCCACCAATCA
CONTIG03375_4359-5272-120	TTGATATATAAGGAAAATATGCAACATTAACATAATAAGTCAAATTCAAACCAATAGTCCTTCATTCTGAATGATTGCCTGCTAATTTGCTAACAGGATGTGTAATAAATTTTTACCATC
CONTIG03380_1-2835-320	TGCTAATATCGGACAACAACATCACTAGCACTATGCCGATAGAGATATCTTCGAATATCTCTCAAATTGAGATGCAGAACAACCATTTCTCTGACTCGACCCTGACATTTGAGATTGGGC
CONTIG03380_3245-3846-280	AGTTGAGCGGTAATCTCTTGGTTCAGATGTTTTCCTTAGCAATCGTTTGACGCAGAGCGTTCTTGTCTTCGGATTTTAAGGACGTTGCAACCTAACATGCATGATTCGGAAAGGGACAAG
CONTIG03380_4001-4637-200	CACACTATGTTTCTCTGTCACTAACCACCTGAATTTTATGTACAACTTTTCAGTTTTTGGTTGCTCATTTTTATTGATTGATGGCTTTGTTCTTGATAATCCTTTACGAATCTACTATGC
CONTIG03382_1-5282-2000	GAATCAACGTCTACAAACAAAGGCACAGACTCGAGAACGCTTTCAATAAATAGTGTTGCTTTGAGCTGCTCTGATATAATATCAGCAAGGATTTGAGCAATGAAATCAAGAACAGCAGTA
CONTIG03388_1-4827-1560	TTTTAACGAGCGCACAACCATTTAGATCTTCTCCTACTATGGGCATCTTCCATGCTGATTACTTGTGACTGCGAAAAGATAAGAATGATGACAAGTCAACTCCAACTCCCAGCCCATAAC
CONTIG03394_1-5003-4440	TCAGATGGCCATGGTTTGAATGGGACAACCTGGATAGGCCATGGAAAGGAACTCCTGTCCCGTGTGAGATGGCTGACCTAAATCTTTTCGCGGCCTGCACCTCGATCTCCCTAGGGGATG
CONTIG03398_2610-4019-480	GAGTCCTCTCTTCGTCTATGTCAATGACCAGCAGATGGTCTTTCTTCGCGCCATTTGGTCCTTCTTTATATAGCGTGGGCAAATACGCATGGTATGCTGGTAGGTAGCGCGATACAAAAT
CONTIG03398_2610-4019-360	GAGGACGGTGGTGCTTGCTTGGCAGAAGTGGTCTCAGAAAGATCAGAAATCCCAAGCTCAACCACTTAGTCAAGATATCCATTTCAGAATGTACACTCAGCACTCAACTACCAGAGATAG
CONTIG03398_4020-5255-520	GAAACACAAAGGATTTGGACAAGATACAGATACTTGTTCACAACCGGTACCTTCCTTTGTCAGTTTGATCAGTGACTCAAGTGTGTCAATTGAGAATTGGAGATCGTGGCTTCCGGCATT
CONTIG03400_1-3405-1040	GCCTAGCAGCCTCCATCAAGGATGTTTGGGTCTCTGACAATGAGGACAAGCAGCACCAGCGACATGAAGAAGAGCATGATGGAGGACGTTGCCAATGGTCTCTTCGACTGAAGGTCCTGA
CONTIG03400_3470-4137-200	TCAGACTGAACTCCTGGTGGTGCTAGAGTGCTGGAGAATTGTTGCGGTAACTATGGAGCTGACGGTTCTTGAACTGCCTCCCAGAACCAGTAGCATTTTCTGCAAACAAGTAGCCGTTTA
CONTIG03400_3470-4137-320	GTCCAAAGTGTGGAAACAACTGTGGAAGCAGGAACAAGTCACTCCCTGGGAGTGTTAATAACTGTTGTTCGTTCGAATTCAGTGTCTGGACCAGTAGATCTATCTGTTTTTTTAACACCG
CONTIG03400_4340-4752-120	TGTTGCCGAAATTAAAATGCACTTGATGTTATTGTTGCACACCTCTGGGTAATGTGAATCGACTATATTGGATCCCATGATTTGAGTGCTGGTGGTATAAATCTGATCGTTTCTACTTGT
CONTIG03403_1-3862-3000	CGCTGATCAATGGCCACATCACTTGATGGGGATACATGATGATCATATCTTTTGTGTCGTTTACTTGTCTCAAGCACAAGTTTCTTGATATCCTTCACCCGATTAACAATCCGGTGACGG
CONTIG03406_3296-4223-240	TTTTAAGAAACAAATAATAGATTTGAATCTAACTTTCCTAACTTATTTAAATCAATCGATTTCTCTCATTAGTGAAATTTGTTTTAGGAAACAAGTAACAGACACGTCACAAACTTTCCT
CONTIG03406_674-3295-1960	TCTGTTTTGAACTTTGATGCTCTGATCATACCTGGTTCGCATTCATAGGCTGCTCAAGCTCAAGTCTGTGGGCTGACATTCGAGCAATCTCAGAGATGGCCGTGTCGCGGACCTGCATAT
CONTIG03406_674-3295-2160	GTGTACATGTCCCACATCCGACCAACTAATTTCTCCCTTTCCTCCATCTCCTGCTCAGTTATAACAAGCCTATTTCATTCAGAATCCAATAACCAAACAACTATAGTGTTGTGCTTTCTA
CONTIG03410_1-667-120	CAGATTGTTGGTACCATATGGATCATATTTATTTCTAATACAATGTTCTCTTGTGTAGGCCTTTTCTATTTGGTCATTTGATTGCACCAAAGATTTATTTTTTTCCACTTCTTTAAGGAT
CONTIG03410_2863-3752-160	AACATGTGTTTCGGCGACGGCATCGTCAATCGCCACGTCTGTGCCATGGCCGACGCCGAGAGTTGATAATTATTCAATGCACTTAGCACCTCATCTAAGCACATATGCATTGAAGAGGTA
CONTIG03410_3918-5267-840	GAGACGTACCTACCACTCATCAACTCCCGTCGCGGCCGGCACCGGCGACCCAGCGAGACGCCGGTGTATGTGGACACACTCATCGATCTCACGGTGCCGGACGACCACAGTCAGGACCCA
CONTIG03410_3918-5267-600	AAACGGCGTGGTTCACGCGGCGGAGAGCATCCGCTACGCTATGTTTGGCCTGGTGGCCAACATGTGTTTCGGCGACAACATCAACAATAACCGCGTCCGTGCCATGGCCGACGCTCAGAG
CONTIG03411_1457-4237-2000	CACTATGCACAGCAATTGTAGCTCACAACAATACCATTAAACTTGCACGGGGTAGCACTCGACGGTTACATGACAGATCAAGCACACAAACAGAAAGTGGTCTAGGCAAATTCTGGACAG
CONTIG03411_77-1396-880	AAACGTTAAAAAGAGGTTCAGCTAGGGAAAAGTAAGATAGCGACATGTTCAGCAAGGTACAGTGCTTGGTAAATTCACTAGCGTTACATCCACGTGAGCCATTCATCCGGAGATCTGTGG
CONTIG03415_1-3753-1920	AGATTACCGTCACACTGTTGTTGAACATCCCGACGAGGCGGTCTGAGAATTGTTCAGCGGTTTGGTTCATGTCGAGGAAAGGGTTGATGTAATAGTTGTAGACAAAGTCACATGAACCGG
CONTIG03415_3840-4726-280	GCTTTGATCTCTCTCGGCAGCATTTCAATGGCAACTAGGGCAGCATGTCTTAGAGGATGCCAAAGAAAACCACCTTCAGAGGACAATGTCTTCTGCTCAGAAGACCTCTGTTTTGTCCAT
CONTIG03418_1-4229-2880	CTACTGGCGTATTTTATGCTTTGTTTCACCCTTCCTCAAAGCGTTCTATAGGAGATAGACTGGCGTAGGAGGATCTTCTTCTTGTTCAATGATGGTTCTTGCTCTTGGGCAAAGTATCTT
CONTIG03418_4869-5241-120	TTTATGAATGAACCATGAGATCTATACCGCTATAATATGAATGAACCAGAAAGATCTTGTTTGCAAAGATGTCAAAATGTATGAATTTGCCATGGCAATTTTTGTTGTTTCCCAAGAAAA
CONTIG03420_1554-2441-200	CGCGGCCGGTGGCTACCGCCGTGTCCTTAGCCTCTCCTCCTCGCCATGCTGGCCGTCATCCCAGCTATCCCTCTAAACCTTGTCCTGATGAACACAGCTCCGGCTACCCTTAACACCCCT
CONTIG03420_2701-5252-680	AATCACCGGTTGGTGGTGTCCCGTCGGGCGCGCAACAGCAGCACCTGCCGCCAGCGGGCGTGGCGGCAGCAACACGTGGCCCGAGCTGCCGTCTCACGCAGTGGCGGCAGGGCCCACCTC
CONTIG03420_272-986-120	AAATGACCTCGGATGAAAAAATGTTCAACTAATGAATTTTTCTACATTGCAAGATCTACAACTTTGCTTTGGGACCATCGCGATCCGAAGCCGTATGCGACCTGCAGGAGCTGTGCAAGA
CONTIG03424_3232-5250-1120	TGTGTCCAAGACAACCCGGCGGACAGGCCGACCATGTCGACAGTCAACGTCATGCTCAGCAGCAACACAGTATCTCTTCAGGCGCCGTCCAGGCCAACATTCTGCATCGACGAGATGGAG
CONTIG03441_1-1555-200	AATATCAAAGCAAAGCAAATTGCAGACTCTTGCTGGAGTCGTGGTTACTGAGGCAGACAAAAGTTTTGAAAACATTATACTTCATGCCCGAAAACTGAGGAAGGTTAAGATCTATCAAGC
CONTIG03441_1659-5254-360	TCTATGTATGGGCTGCCATTTTGCAATGAAACCTTTCCAATTCATTGCGCTTAGTGTCGCTTTCCTTCCAACAGAAAAATGAGCCCATAACTTCCAACTGAAAAAAAGAGCGGCCCATCC
CONTIG03449_1-1135-120	ACAATAAGGGTCGCTACAAGGGCGAGCGCTCGTTTTGAACACCTCTCCATTTTTTACTGTGCCGGGTTTTACTGTAGCGACGAAGGGAGAAACAAATCCAGCGACTCTTCCCTTGCCAAT
CONTIG03449_1460-2055-280	ATCAAAAAGTAGTGTGTTGTACCGGTTAGCATCCCTATTGCTATTTCTCCCTATCTTCTTCACCTGAATATATTGCCTCCATCAAACAGGGCTACTGTTATTGATCATAAGATCTGACTG
CONTIG03449_2385-4477-120	GCGCGTGGTTGGCAAGAGGAGTCAGTGAGGCATGCCGGTGGACATGTGGATGCTTTATCATGGCATTGACACATTTCACTCCACCGACACTGCATACCAACGTGAGGCCTTAGATGCTCT
CONTIG03449_4671-5105-120	TCAACATTGTTTTCACGTTCTTCACAAATGCACTGATGGTTTGTCCAATTCAATTGGCTCTCAATTTTGGCGGGAGATCGCAGAGCACAATTATATGGTTTGACTGTTGTATGTTCTTAC
CONTIG03456_1-505-160	ATAAATGATAGCAAAGTACTCGTTTCATTACCAAGAGACTTCCTAGTGTCTTTCTTGATGTTGATCTCCTCAGCATCCTCCAAGACCAGATTCATGTATTCATCGAAGACCTACAACACA
CONTIG03456_1195-5044-2920	CGCGTCGCGTAGGGGTTCCCACTCAAACCACCAACCCTAGCTCCGCACCCCCGCACCCTCGCCGCAGCCATGGCGGAAGAAGCCGCCGCCGCCGCCTCCGCGTCCGCCACCAACTTCGAG
CONTIG03467_3333-5246-1320	GACGGCTAAACAAACGAAGAACTGCAAACTCCTAATGGATGTGTGGGCCGTGGTACTTACTGCCTGGTTCGGGCACTTGTAGAACGGATGCCTGGGTTACGGTCCGTCTCGGACACGAAC
CONTIG03469_1-5243-1200	TCATCACTTTCAGGTAGCAAATTCTCCACGCCCCTTGGATGAACCACAAAGCAAGTGATCGTGGATGCCAAAAATGGAGTTCCCAAAATTCAAAGGGGAGGGAGTTCGCATCTGGTTGGA
CONTIG03491_1772-2583-360	CGCTGTTAGAATGAAAGGCCTAGAGAAATGAAAATTTACAACATAAAATTCAGAAAACTCTTGTGGGCAACATAACTATTCTCTAGCCATCGATGCGATAACTAATAACATTATCTTTTC
CONTIG03491_193-1513-120	AGACTGGTTGGTGAAGGAGAGGCGGTGCCCTTCCTTGCACTTGAAATGGAAGGCGCACATGTCGCCTCTTTTGATGTTGGCGTGATGGCGAAACCATATGACAGTTCGTCATGATGTGGT
CONTIG03491_3150-5224-1160	ACACATATTTATCAGACTCGTAAGAAAATTAGCGCATCATGCTATTACAGTAAAAGAGGAGATGCACTTGTATAGTGCCAAGAATAAAACATGGATTGTTCTAATATACCTAGCCGAGCC
CONTIG03493_1986-4272-1640	GTATAACTATGACTGTACGACTAGATAGCTAATTGTTCCAGGGAAGCCGCAATGTTTGTTGCAAGTTCTGACAAGATTTTTTGTGTATGCAGAAAATTAAGAATCCCAACTACAAGCCAA
CONTIG03493_4334-5231-640	TTTTTGTAAATTATTAGCACAGGGCAATAACTACTACAGTTGGCAATCGATCAATGGACAGGAAAACGATTAAATTTGTGAATTTTGCAGAGCATGTAACGTACATTTGTGTTGATGAGC
CONTIG03493_644-1932-960	CAGGAGAGAATAAAATAACTTAGTGATAGATCATCAAAGTAATCATCCATTAATAGGTGCATACAAGTGTCAGCATTCATATACAATTCCGGAGTTTGAACCTTTACTCCTCCGTCAGAT
CONTIG03501_1-1228-880	CGACATTAATGTTTATCCTAATACCTGTATACAAAAATGAAGGAGTAGTTCGCATGGACTGCAACACGTCGGTGCATATGATCAAGGAACTAGTAGAGGCCAATAGATCGCGGACTCCTG
CONTIG03501_1279-2824-600	AAGGGAGCAGTTATCTCCGACTTGAAGATTCCTGGCGCAATCGTGTTCACCCTAATGCCATGTGCTCCTAATTCCAAAGCCATTAGCTGCAAAAAATCATATTCGAATGCTTATTACAGC
CONTIG03501_3164-5236-1080	ATATTGCACATGTTGGTGCCATTGAGTTCCCTGAGAGTTTTAGAGACTGCTGGACAGAAATAGTGAGGGACTAATGTGTTTGCTAGTGCACACGGAGAGATTAGGTCCCTGGTGTTTAGA
CONTIG03503_1-5224-2600	CGAATAGAAAACCTGTTCTCGGAGACGTAGGCTAGCTGCTTAGGGCACCCCTATTCTCCTGCGCTCGCTCGGCCCGTGTAGGTGCTTCTGTGATGTCTCCTGCTCTGCACTATTTCTCCA
CONTIG03504_1-4755-240	GACAAGAACAGTAGACCATGGGCTGGAAAGTTCTTCACTCCATGGGAGGAGGAAGAAGCCGTGTCCCTGGCCATGGCCCTAGGGTTTGCAGGGGAGGGGATGGAGAAGTGGAGAACAGGG
CONTIG03511_1-4138-120	TCTGCCATGACCTTCCAGCGTAGGTTGTCATCGCTGAGCATCTCCAGTTGCCGTCCTAGGTCGATACCCTTGTGAAAGGTCGTCCGCTGTTCATGTTGGTCAGGTAGCTGTAACCCTCGG
CONTIG03511_4139-4528-120	CCCTAAAGCGGGTTGCACCTCCTCCTCTAGTGATTAGGGGGCAGTACCGACAATCAAATCCACCACCAAACTTGGGGCCATGGTTCCAAATATAATAGATGTCATTGCTTACAAGTCCTA
CONTIG03514_1-5225-4640	GAGGCCAATAATGAGATCACCAAGGGTGGACTGCATCTGCTCCATCGTCATTGTCGCCGTAGAGACCTGGCCTTCGATGATAGTCATCCGCTGCGTCAGCGTCGAGGGACGAGGTCCACG
CONTIG03520_1-1656-1240	GTAGTGCACCAGCAGACAGGACACCATGCCCTTCCTGAATTATTGCTAGGGAGCAGTCGATTTGCAAGTATGCGGAAGAGTCGTCGAAGAGTGTGATAACGCCCGAACTCGGAGAGGCAT
CONTIG03520_2293-3676-480	GGTAGCTAACTTCATTCAACAGTTTAGGTCCAGCATCAATGCTTTCCATGGCCTAACAGCTCCAGAAAAGCAAAGAGGGGTCGGGAGACCGACAAGTAGCAGAGAGAAGGCACCGTACGA
CONTIG03520_3845-4764-120	GGATAACAGTTAGCAACTAAATCAACACAACCTTGAGCACTTTGGTCTGTAGGCTGAAGCAGAGCGGTAAATTGGTAGGAATACCACACGCAGAGCAGTCACATCAAAGTACGAGACATG
CONTIG03522_2605-5216-640	AATCAGAGAACAACTTAGATGCTCCTTTGATAGAGTATAATGACAACAACATACAATACGTAAGGCATGTAATACATAGATCTTGATTCTGAATGCAGCAACGAACTCTATTGTTACCTG
CONTIG03522_970-2274-1040	GCTCCATAAACGTTGGATTAGATACTTCAAAGATCATACAGTAGTCGCTAAAAGAAAATCAGGGATAATAATACCAATGTAAGATCACACGTCAAACAGTAGCACGTGCCTTGTATTGTT
CONTIG03525_1-3726-2480	TGACTCGCCATTGAGAGAGCCCTCTTCATAGTCTTATCTGTGCAAGAGCTTGGGGCTGACATTGCTAGCTCCAGTTTTTCAAGCTGAATCAGAACAATTATGGGATGTCATTGTTCCTTG
CONTIG03525_3909-5226-480	GTTTTCTGCAAGATCTATGAACTGCACCTTAACATCTATTAGCAAAAGAACAATTACTAAATGGTCTCGCGTGCAATGATGATGAGGATTCAAGATATATGTCTGAATGGCAAACAGTTC
CONTIG03527_1181-5204-1720	TGCCAAGAATGTTGCTGCAATACACCGATTGTCCGGCTCATGGTCGCACATATATGGTTTGGACGTAGACATACGCAAATGAAACCACGTCCGCGGGATGAGTAGTGAAGTGTTGCCTTC
CONTIG03527_183-1180-520	TCCGTCAGAATCCCACTATCTCTTCACAAAGTTGTGACCGTAGAGGTAAGACGACCGCAAGTGCTTCGGAGCACGCAAGAGAAGGAGGCACATGAGGAAGTACTGGTGATCGATGGCATT
CONTIG03527_183-1180-360	TTCTCTTCTACGACGAGGAGTCCCGCCTAGTGCGGATCACTGTCCGCGACGTGCTCGACATAGAGAAGCTCCGGTACAAGTTTGATGGCGTTGGCATGCCGTGGGTGGACGCACGCCACC
CONTIG03533_1-3075-120	ATTTCATGTTGACCATCCTTTAGCAAGATGCTTCTGGCAAATTTGAGGGTCTCCGTGGAGATCACGTTGATGAGTTTGTACCTCGCAAATCGACACCTTAGCAACTTAAACAATGCAAAT
CONTIG03533_3293-3660-120	TCCTCTTGAAGGATACACCAACACCAAAATCTTCTGCCCTTTTTAGCTGTCCTGATAGGCTGATACTCATCTTCTTTGCACATTCGATACACATTTATACAATTGTGTGGGCAAGAAAAA
CONTIG03533_4027-5180-120	CATATTACAAAGGATTTAGCGTGGAAAAAAGTTCAGATAAGCATCGGGTCACTTGTTGAGCAAAACAAAGGCTTTTCTGGTGTACCAATATGCTGGTGAGTGTGATGATTGGGACTTGCT
CONTIG03536_3049-5220-720	AATGCCAAATCTAAGAATTGAACCCTGGTGGTTGATTCCATCGCAAGGGATTTAACCATCTAAGATACGCTCAGTTCGCTAACAGGGAAGCTATTGAAGTTGCTCCAACATGCAGAATTT
CONTIG03536_380-2201-1200	CAGCACGGTCGGTGGTGTACGTGTCGTTCGGGAGCGTGGCGGCGGTGAGCAAGCGACAGAAGGACGAGTTGAAGCGCGGCCTCGCCGCGAGCGGCCGGCCGTACCTGTGGGTGGTGCGGA
CONTIG03536_380-2201-1320	ACAACAACAGAGACGATGGATTTGACCACGCCGGCGACGAGCGGCGCATGGTGGTTGGGTGGTGCGACCAGCTGCGGGTGCTGTCGCATCCGGCCGTTGGGTGCTTCGTGACACACTGCG
CONTIG03537_1-824-200	GTGCTGCCTGGGAGAGTGTCGGCGCCCACTCAGCCTCCCTCCCCTGCCTCTGCTCTGTTCAAGCGGGAGGTAGGCGATGGCCTGAGCGCTAGTCCCCGCGCGTCAGCGACCCAGTGGCTA
CONTIG03537_2513-5131-160	TTTTTGTTCAGTATAGCCACCTTTTACTGTGTGAGGCTAGCAAATCTAGTGCCGGACATACTCTGTTGACTTATCCCCCAGTCCCCACTTTCTTTCCTTCTTCAACCAATAGATCGGTTT
CONTIG03543_1-1637-1360	CAATTAATTATCCGTTCCTGACCGGCAAAAATTAAGCGCACACATGACATAGGTTTGAGTTCAGCTTATCTCATTCACGAAACCCGGCGCGCGTGTAGGCCAGGCGTGGCGAGGCGGGCG
CONTIG03543_2122-4855-1360	GTTGAACAATTTAAGCACCTGTATTATGTATAGCTTTGAGAGTATTGGAGCGCAACCTTTGTGTAAGGTTTTGAAATTTCTTGAATGCTTAAGACTAGACGTGTTGATGGTAGCATATCG
CONTIG03544_1-5215-4800	GCTCCACGTCTCCGCGGAGCTGATCCGGGCCGTGTACTCCATCTTGGCCGCCGTGCGCAACGGTACAATATAGTACGAGTAGGATTGTACTGCATGGTTGCGTATCCGTACCGATGTACG
CONTIG03546_1-4686-360	TTCCGACAAAGGCATCCGATCTCGGCGACAGCGATCGGCGACTCGGCGTTACGAGACTTGCTCGCAAAGTCCTCCTGATGATAGATAAACACGGCCGGTTATCCGGGTGCTGCCAAACGG
CONTIG03557_1-1626-360	AGTGAAGCATATCTTTGTGCAGTGGTTGGGGCTTCTGAAGATGATGCAACATGGGAGCCTTTGGATGAGTTCATTGCACGTTTTCCCTCATTTCAGCTCAAGGACGAGCTGTTTGTGGAG
CONTIG03557_1677-3384-1080	TCCACCTCCCAACAGAAGCACTTGAGTATAAGCCAAATAAGCCCCCCCCTACCAATAGTTTTTTCTGTACAAAAAAACTGTCGAACCATGTATGCTCACCTTCAGCTGCTTATACCATAG
CONTIG03557_3385-4025-400	TGGTACCTTTAGATGATCTCCTAGTCAGGATCTGCAAAATAATAATTATCGGACCATCAAGGACAGAGAAACCTTGGAACCTGACGGAAGGAGCAGGCGAATGGGAGACAGAGACGCCAC
CONTIG03557_4026-5079-680	GGCGTAGGCGGGGCAGCCGCGGCAGCAAGCAAAACCATTTGCGGGCGAGCGCGAGCGGAGCACAGCACGGCAGCAGCCGTGGACGGCGGCGTTGGTGATGGTGCGGCTGCGGGCGCGGCC
CONTIG03560_1-4069-1840	CATTAGATGGCTCATAATATTGTTAGGCAGCTTGTGTGATCATTGTATTGAAGCGGAAGTGAGAGATTGCCTCATGACCACTTCCAGGCAGCAATAGTTAGGGTTGAACTACTCAAACAT
CONTIG03560_4201-4958-240	TGGCCTTTCTTCCGCGCTCAGCAAGGATAGGCCGCCAGCAGCAGCTACTGTCATGACCAGAACGACAGCCACGAGCTTCGATCGCAGCAAGCTCATTGAGATTGAGCTGGCCTAGCTGGG
CONTIG03579_1-981-200	CCAGAGCCTAGCAGAGGCGGACACAGATGTTATCCGGGATAAAGAAGGAAGTGAACCCCCAGGGAAGATGTATTCTTTTATAAAGCCTGGGCTTCTAATGTATTCCTCATAGAGTTCGTC
CONTIG03579_1062-5202-440	CTTGACCACTTGTATTGCTAAGCCGCCCCAGCCGCTGCCGATCTCAAGGACATGATGATCCCTCTCAACTTTAGCCTTTGATTAAAGAAAAAGCAAGATTGAAACACCATCAGACCAGGG
CONTIG03579_1062-5202-280	AAATATAAATTTGCTAATACACTAAATCGATAGAATTCTTGATCTTCCTCTATTCAGACTACACATGGCTAACCTCTAAGCCAGCTTCCTTCACTTTTCCCTGAGCATATTTAAGCTGCT
CONTIG03580_1-3331-720	GGAATCCGGTGTGGGAAATTCTATGGAAGTTTTGTATGTTCCCAGCAAAGTGATATTTTTACTTGGAAGACACATCATGGAACAATTCCGGCCTATGCAATGTTAGTAGCTAGACATATT
CONTIG03580_3413-5218-1120	TTGTATTTACTGAACTTACTATTATCATGCCGGATTTCCGAGCAACATTGCACTTGTTCAGGATCGCGACGTAAACTGGTACTGTCGACTCAAAGGCTTCTACTTTCTCCCGCACTTTCT
CONTIG03582_1-798-120	ACATCTTGTATACGTGTAGTAGTCATTACTCGACTTGCAGTATTGTTATTGGGAAAGGCACATTGGATGCCATTCCACGCTTGCTTACTCCATATATCATCAATTAGAACAAATACTTGT
CONTIG03582_987-5191-560	GCGAAGGGGTTTGGTGGACACATGGAAGAACCCTAGCCGATGTGCCACAAAGCATTTGTCTCGTCGTTTTGCAACAATCTGGTTCATCGGCTCTAAATTCATCCTTCTATGCAAAGACGT
CONTIG03585_1-4341-1400	TTCAGGCCTCTTGACATTCTCCTCTAATTGGGCCTAATCCTGTTAAGCCTTCATGAGCCAAGTATGGTGGATTCTTAGATGACAACTTGATATGTAGTTCTCCTATTACAGTGCTTCGAT
CONTIG03587_140-4760-4240	TATCAAGGCAGCCAAAGAGATCCTTATTAAATCTGTTATCCAGGCAGTTCCCTCTTATGCGATGGCTTGTTTTGATCTAACGAAGGCACTGTGTGAGAGTATCAGCAAGATGGTGTGTCG
CONTIG03594_1-540-240	TTCTTGTGGGATCCGAAGGAGGCGGCTGGGGCGGCGATCCCTTGCCGTGCGGCGATGGCCGAAGCGTCATAATCTGGCAGAGCGGCGGCCCTACGATGGACGGCGGTGATGGCAGCGCCC
CONTIG03594_1324-3502-1080	GTTCTGGTTTGGCGGCCGGAGAAGTCGTCATATGCACGTGGCGAAAGCAACAATCCCATCACATTGAATTTCCTCGCATGCATCTGGTGGTCAGTCCTGCTGGATGTAAAACGTTGCGAT
CONTIG03594_3596-5211-480	TTGAGAGCGTTTCCGGCTGGGCCCCCTTCGCCAGTCCGACATGGTGGGCGTGCCCTGGCGTCCCCATATTCGCCCCATATTTGGGCTGAATATAGAAGGTGCCGGTCAGCCCGAGCGTTT
CONTIG03596_1-3235-1440	TATAACTCATTATGTGATTCACAGTCCAAATGCCCAATCAGGATACGGAAGCATCACACATGCATATACATCCACGATGCAAATTTATACATAAGCAAACATGCTTGGTATACACCAGCT
CONTIG03596_3292-4017-480	GCACAGGCTGCCCGATTTTGCTCCCGGGCGAGGGCACGTTGTTCCTCCGCCGCCGCTTCTTTAGGATGCGAGCACAGATGGCTTCCTCCTCTATGGCAGCACGCGGTGCCGCATCCGCCA
CONTIG03596_4070-4699-280	GGCTCAAACGTGGCAGACGCGCCCGGTCGCGCCCAAGCCACCCCATATCCGCCCCAGATTCGGGTAGGATATAAGGTGTGCCGGTAAGTCTGGACGTTTGGGACCAGTTTGAGGCGTCCG
CONTIG03608_1-5099-3640	TCCCTACAAGGGAAACAACCATTCGGCCTCCTGGAACCAATTCCTTGGCTCTTAGCTTCAGGAAAAGTGTGAAATCTTCCATAAACTGTTGTGCATAAGCCTCGAGGACAATAGGGAGGC
CONTIG03609_1-4563-1200	CTAAAATTTTCTTTATGGCTGATCGATGGCCATTGTTCACTTCTCTGTCATACCTAGCATGCATGAGTTTTCATGAATTAAATCATATGCATCAATACAATTGAAATGGTAGAAAAGGCA
CONTIG03609_1-4563-320	ACAAATTTAGTCTGCATCCAGTTGTAGTTGTATACCTCTCCTTGTACAAACAGGATATATTCTTGCAACTCCTACCAGTGTCCTAGGGACTCGGCCACCAGAAGCTTTTATGCACTTGAA
CONTIG03609_4720-5208-120	TGCAGATGCCCTCTTAAGTGAGCTCTTACTTATAGCAATTGACCTCCCTAGTCCAGTTTGAAACAATGGCACGTGGTCATCATCCTTGTGATTTTTCTCTGTTCGAGTGACTGAAAAAGA
CONTIG03611_1330-5210-2200	CTTGTGACCATTATATACTCGGTGAGTGAGTAGACCTTCCAAACATCCATAAAATGATTATAAATTGAGACACATTTGAATTTACACAACTTGAAAATTATTTTAAATTATCACATTAGG
CONTIG03617_562-3213-640	AGCATATCCTCTTCATCTGCGCATCGCAGCTGTCGGGCCGCTGCTCGGTGCACGTGCCGCCGCCACAAGCGCACCTTCTTCTCCTCGAGGCTACCGCCATGCGCGTATCTTGCCTCAGCG
CONTIG03621_1400-5200-3000	CAACTGCATTTCCAGTAGTGCCGCGCCCCAAATTTCATTGGCCTCATGCATTTCCCAATGTGCAGCTGCATCCAGAGCGGTGAGTGTTGCTTGCTCGTCAGACCGTACTCCTGTTAAGTG
CONTIG03630_1-5193-4040	AGCCACTCCCAATCTGTCAAGACCCTTCAGCCATTGCCCTTTTCCGGTCTCCATTTCTTTTTGTTGGTGACAATAAATTGGCGCACTTCAATTTTTAAATTACTAGCTAACTGTTCATGC
CONTIG03632_1-546-240	TCCTGATTGTTGTTGGGAGTAAAAATAAGAACCTCTTCTCCCTGGTTACCAGTAAATACTGCATGGGTAACGCCTGCTGTTTTCTCTGAAATTTAAGAATGTCAGTGGATCAACATTTAT
CONTIG03632_3299-5196-760	ACTATATATTGGCAAGTGTAGACAATTCCTGAGGTAAACAGTGTAAGTTAGTGTAATCATATAAATTGCTAGGTGGCCAAAAAATCACGACATAGTCTATCACTCGAATGCATGCATGGT
CONTIG03632_611-3246-400	GAACCAAACATACGGCTGCAACGAGTTCGTCGGCTACCAGCAGAAAGAGAAGCATGAGAGTTCATGCCCACATGCTCCATGCTACTGCCCAGAGGACAACTGCGCCTTCAAAGCGCCGGC
CONTIG03632_611-3246-280	CCGTGAGGTTGGGCACGTTTTGAGACTGGGTACGTTCTGCGCTCTGTGTTGCAAAAGCACTAGCTATTCCCGCTGCGTCGAGCTCGAGCAGTTCATCGATGCCATGAAAGTGCCATGCTC
CONTIG03636_3436-5191-1160	CAGGTATGCACAAAGATCATGTGTATAACAAATATCCATCTTATAATATTAAATGTTCTACATGAATTATAAAAAATTAATGTGTCATTAAAAGAATGTTGATCTTCTATTTATAAAAAA
CONTIG03639_243-2148-1320	TTTTCCTCCTTTATGGGCAACTGTTTTTTAACGAATTTGATCTAAAATGCTTGAAGAAAATTAGAACACATTTCAAACTAGAACATCACACAGGCCGGGTCATACATATGAAATTTCATT
CONTIG03642_1-633-280	GCCGACGATGAAGCCGATCGCCATGGGCGCGATGGTGCCGAGGGAGCCCTTCTTGGGGTCGGCCGCCGTGGCGTACACCGTGTACACCAGCGCGAAGGTGATCACGATCTCCATCACCAC
CONTIG03642_1-633-160	GAGCGGCCCGACCCAGTACACCCAGTGGCCGGAGAAGTTGCCGGCCGCCACGGCCGGGCCGAAGGAGCGCGCCGGGTTCATGGAGCCGCCGCTGAAGGGCCCGGCGGCGAGGATGTTGGC
CONTIG03642_3183-5197-760	GTTTCAGTTATGCTTGTAATGTTCTGAAAGGAAACAGAGCTGCGAAGATTTGTCTTCCAAGAGAAAGGAAATTGAGAAGATTTGCACTGTTCATGGATTTATGATGAATGCTGGCTGTCC
CONTIG03642_699-3132-120	GTTAGCCATGGAGCAAGCCAGAACCGCAGGACAGATCACCAGCTAGCAGGAGAGGCTCACCGTAGGAAATGGCGGACCCGACGCCGGCGAACACGAAGAGGAGGGTGGCGATGAACTCCG
CONTIG03653_3444-5015-600	GTCACACCACCATCATGCTCTCCCAACATATTTGAAAAGGTATGGCTAGCAAGTAATTTTCCTATTTTTAGATTTGGTCACAACTTCATAGTTGATGCATCTATTAGAAAAATCCTCATA
CONTIG03657_1-1515-520	TATTCCCCAGACTTCAGTTTCACATATGCTCACTGTCAGTTCTAGTCAACCGGCCAAGACAAATTGTTAAGCAGTAACAGCAACAGACACTACAACTAATACTGCAGCCCTTCGTAATCC
CONTIG03657_1-1515-640	ACAGGAAGGATGGAGATCAGAAACTCACAACGCCACGGCCATACATGACGCGGAGCGCGTCACCTGCGCTGATTGCGTCGTGCGACTCGACCGCCGTGACGGCCATCTCCCGGGCCGCGG
CONTIG03657_3251-3981-440	AGATGCTCTTAGGTCATACCGTCATTACCAACCCACAAAATTCAAACCCAAATTTGTTCTAAAAATTCTGAGAAAAAGACTGTGGATGTTCACATGATGCGTGTTTGTGGTCGCTAGAAA
CONTIG03657_4362-4930-320	CAGACTGGTTTCGGAGTCCATCACCGATCGTATACTCCAAGCTGGCGAGCTAGACCGGAAGTGCTTGGTCGAGGCATCCAGTCCACAAGACACGCGGACACGTAGTCGGCGAGCCAAAGT
CONTIG03658_1-1628-120	TCTATAGGTGGTTTCAATTTGTAGGTCTGGTAATCCTCGCCCTTGGTGACGTGTGTGTGCTCTAGAGCCACTCTACAATTGCTCCCACCAAACGGAAGGATTTTCTCAAATGTGGTCACC
CONTIG03658_1819-2198-120	GCGACTTCATCAAATTATCATAGTCTTCCTGATTGATGATGAATGGCCAAATGAATTACATGTAAGTCTTCATCCCAGATAGCTAACAACTAATAGAGTAGCACCCCACATTAAATTGAC
CONTIG03658_2341-3113-120	AATTCATGTTAACAGAACAGCTGATGGACACATGGCTCGGACAACAAATTCGAAGGAGCAAGTAACGATATGACGGAGAATCAATTTGATGCTGGAAAAAATCAGGAACAAGGGGACGAA
CONTIG03658_2341-3113-320	GAACAGACGCGTCGCCTCCGCCGTCGAGGTGGTCGTCGCCTCCTTCGACGGCGAGGTCGCTCAAGAGATCGCTGACAGTGAGCAGTGGGCCTCCGACTCCCCGCATCTCTGTGCTCAAGG
CONTIG03661_3624-4974-600	AACCGGCGAATGTATAGCATAAAACTACCACAGTTCGCGTTAGGGTTCTAAAAAACTACCACAAATTTGTTTGTGACCGATAACTACCAGAATCGGTGTCAGCTGTTTCAAAAAACCCAA
CONTIG03661_589-3531-1720	TCAATGTGACCGGATGTGTTCTCTCCAATCTCTCATAGAAGTTTATGTACACGATATCCTGTGGAATCTTCTTGTTATTTACATGTGTTTGTCAAGTTAACGGATCTTCTTTCTGGTGCA
CONTIG03662_10-1081-240	CACTCTGCAGCTGAATCAAAGATTGGTGAAACTGAAGCTAAATTGCATGAAGCCCTCGAGACAATAACCCAGAAAGAAGCTGAAGTTAAAGACTTGAGCAAGAAGCTGGATGCTCTCGAG
[truncated: 97,950 more rows]
